# Supplementary material for: Identification of PP2C gene family and its role in stress and adversity based on T2T flax (Linum usitatissimum L.) genome
Source: BMC Plant Biol. 2025 Oct 21;25:1414. doi: 10.1186/s12870-025-07284-1 (PMC12538741; doi:10.1186/s12870-025-07284-1)
Supplement: Supplementary file 1 — Supplementary Material 1. [file 12870_2025_7284_MOESM1_ESM.xlsx]

## Sheet: Sheet1
Table S1. Prediction and Characteristics of PP2C Gene in Flax
Gene	Gene ID in Genome	Number of Amino Acids	Molecular Weight (KDa)	PI	Instability Index	Aliphatic Index	Grand Average of Hydropathicity (GRAVY)	Subcellular Localization
LuPP2C1	LusiChr1G192020.1	306	32.63	4.84	37.4	74.9	-0.37	Nuclear
LuPP2C2	LusiChr1G192150.1	366	40.39	5.04	41.03	69.84	-0.457	Nuclear
LuPP2C3	LusiChr1G193600.1	369	39.43	8.8	55.5	81.95	-0.288	Nuclear
LuPP2C4	LusiChr1G195890.1	404	44.83	8.79	43.29	86.11	-0.331	Nuclear
LuPP2C5	LusiChr1G204180.1	397	44.15	8.86	41.52	87.15	-0.3	Nuclear
LuPP2C6	LusiChr1G207820.1	460	50.3	5.89	38.92	77.98	-0.362	Nuclear
LuPP2C7	LusiChr1G208890.1	407	44.42	6.52	36.09	81.72	-0.177	Nuclear
LuPP2C8	LusiChr1G213440.1	405	44.35	5.66	40.36	93.41	-0.099	Nuclear
LuPP2C9	LusiChr1G215000.1	509	55.83	5.61	38.11	77.76	-0.443	Nuclear
LuPP2C10	LusiChr2G063850.1	352	38.27	6.61	49.99	81.79	-0.493	Nuclear
LuPP2C11	LusiChr2G068620.1	373	40.38	6.42	52.01	75.84	-0.341	Nuclear
LuPP2C12	LusiChr2G073400.1	371	41.52	7.75	51.19	81.46	-0.41	Nuclear
LuPP2C13	LusiChr2G077460.1	299	32.54	6.8	35.7	76.96	-0.415	Nuclear
LuPP2C14	LusiChr2G080290.1	429	46.97	5.72	40.59	85.85	-0.26	Nuclear
LuPP2C15	LusiChr2G081610.1	275	29.79	4.9	33.38	78.07	-0.256	Nuclear
LuPP2C16	LusiChr3G357100.1	369	39.53	8.58	55	82.74	-0.314	Nuclear
LuPP2C17	LusiChr3G358370.1	366	40.43	5.04	39.98	72.79	-0.38	Nuclear
LuPP2C18	LusiChr3G358530.1	304	32.35	4.79	38.42	76.35	-0.336	Nuclear
LuPP2C19	LusiChr3G367050.1	572	62.36	4.71	49.67	90.96	-0.184	Nuclear
LuPP2C20	LusiChr3G371900.1	298	32.38	7.17	36.15	77.55	-0.405	Nuclear
LuPP2C21	LusiChr3G372590.1	427	46.79	4.99	62.43	83.14	-0.254	Nuclear
LuPP2C22	LusiChr3G372760.1	1090	119.59	4.99	40.29	87.28	-0.177	Nuclear
LuPP2C23	LusiChr3G374880.1	363	39.17	8.43	47	83.17	-0.185	Nuclear
LuPP2C24	LusiChr3G374920.1	372	40.33	6.42	53.94	77.85	-0.347	Nuclear
LuPP2C25	LusiChr4G325730.1	742	82.29	5.44	44.29	76.08	-0.568	Nuclear
LuPP2C26	LusiChr4G326340.1	465	50.26	5.42	48.6	74.67	-0.4	Nuclear
LuPP2C27	LusiChr4G328350.1	378	41.84	4.98	57.11	85.16	-0.225	Nuclear
LuPP2C28	LusiChr4G328910.1	373	41.24	7.78	36.46	89.89	-0.178	Nuclear
LuPP2C29	LusiChr4G329940.1	390	43.12	6.43	29.43	77.26	-0.353	Nuclear
LuPP2C30	LusiChr4G331180.1	460	50.26	4.65	36.54	78.35	-0.361	Nuclear
LuPP2C31	LusiChr4G333210.1	399	43.44	5.05	56.02	81.48	-0.344	Nuclear
LuPP2C32	LusiChr4G333320.1	1091	119.56	4.91	42.37	88.08	-0.17	Nuclear
LuPP2C33	LusiChr4G335150.1	393	42.71	4.99	43.58	80.64	-0.26	Nuclear
LuPP2C34	LusiChr4G344820.1	456	49.74	5.42	38.6	72.28	-0.312	Nuclear
LuPP2C35	LusiChr5G385800.1	394	42.99	5.04	50.9	79.97	-0.373	Nuclear
LuPP2C36	LusiChr5G394560.1	454	49.64	5.86	41.98	83.11	-0.302	Nuclear
LuPP2C37	LusiChr5G397750.1	572	62.36	4.69	50.25	87.05	-0.211	Nuclear
LuPP2C38	LusiChr5G401290.1	317	33.91	4.92	43.92	79.09	-0.338	Nuclear
LuPP2C39	LusiChr5G401620.1	370	40.58	5.06	42.5	72	-0.405	Nuclear
LuPP2C40	LusiChr5G407240.1	367	40.07	6.27	46.4	89.29	-0.096	Nuclear
LuPP2C41	LusiChr6G236380.1	407	44.58	6.52	36.33	78.6	-0.223	Nuclear
LuPP2C42	LusiChr6G237460.1	460	50.29	5.94	38.02	77.76	-0.356	Nuclear
LuPP2C43	LusiChr6G241020.1	378	41.27	5.14	55.78	81.53	-0.247	Nuclear
LuPP2C44	LusiChr6G242100.1	1062	119.48	5.94	45.44	81.35	-0.362	Nuclear
LuPP2C45	LusiChr6G243010.1	281	30.64	5.7	36.21	86.73	-0.384	Nuclear
LuPP2C46	LusiChr6G244610.1	504	54.79	5.51	42.48	82.6	-0.212	Nuclear
LuPP2C47	LusiChr6G247610.1	509	55.75	5.7	42.58	75.11	-0.488	Nuclear
LuPP2C48	LusiChr6G248800.1	405	44.29	5.62	42.65	92.69	-0.118	Nuclear
LuPP2C49	LusiChr6G260670.1	317	34.82	5.22	40.02	76.69	-0.444	Nuclear
LuPP2C50	LusiChr7G269090.1	283	31.12	7.06	45.96	78.23	-0.419	Nuclear
LuPP2C51	LusiChr7G278210.1	381	42.38	8.53	42.71	94.65	-0.23	Nuclear
LuPP2C52	LusiChr7G280650.1	322	35.45	5.23	36.95	85.93	-0.326	Nuclear
LuPP2C53	LusiChr7G282470.1	426	47.15	4.8	41.4	75.68	-0.441	Nuclear
LuPP2C54	LusiChr7G282900.1	413	45.28	8.55	29.93	77.22	-0.265	Nuclear
LuPP2C55	LusiChr7G285880.1	383	42.06	4.84	57.64	92.14	-0.108	Nuclear
LuPP2C56	LusiChr8G036110.1	368	40.34	6.36	50.58	88.02	-0.104	Nuclear
LuPP2C57	LusiChr8G041100.1	370	40.45	5.11	40.18	71.22	-0.397	Nuclear
LuPP2C58	LusiChr8G041320.1	992	110.67	6.54	42.12	92.04	-0.163	Nuclear
LuPP2C59	LusiChr8G044330.1	384	42.17	4.95	55.91	91.15	-0.11	Nuclear
LuPP2C60	LusiChr8G049590.1	430	47.05	5.45	45.88	81.4	-0.342	Nuclear
LuPP2C61	LusiChr8G058060.1	394	42.88	5.15	50.06	79.72	-0.354	Nuclear
LuPP2C62	LusiChr9G092460.1	490	53.96	4.75	39.01	81.51	-0.348	Nuclear
LuPP2C63	LusiChr9G092780.1	413	45.29	8.25	32.06	77.24	-0.261	Nuclear
LuPP2C64	LusiChr9G097100.1	440	47.91	5.88	51.78	84.86	-0.297	Nuclear
LuPP2C65	LusiChr9G101660.1	293	31.93	7.72	37.8	86.25	-0.313	Nuclear
LuPP2C66	LusiChr9G103360.1	459	49.98	5.27	51.78	74.36	-0.439	Nuclear
LuPP2C67	LusiChr9G104130.1	745	82.6	5.39	44.77	77.61	-0.564	Nuclear
LuPP2C68	LusiChr9G107500.1	504	54.79	5.38	42.08	83.15	-0.191	Nuclear
LuPP2C69	LusiChr9G108960.1	271	30.11	5.16	38.6	78.71	-0.456	Nuclear
LuPP2C70	LusiChr9G113410.1	281	30.9	7.06	45.48	78.11	-0.43	Nuclear
LuPP2C71	LusiChr9G119560.1	378	42.01	4.99	57.94	85.42	-0.225	Nuclear
LuPP2C72	LusiChr9G120040.1	375	41.21	7.3	36.06	89.95	-0.139	Nuclear
LuPP2C73	LusiChr9G120880.1	391	43.22	6.43	29.77	77.06	-0.385	Nuclear
LuPP2C74	LusiChr9G124120.1	378	41.33	5.15	54.66	83.33	-0.281	Nuclear
LuPP2C75	LusiChr10G126820.1	381	42.41	8.53	42.67	94.91	-0.231	Nuclear
LuPP2C76	LusiChr10G127250.1	186	20	4.94	40.71	98.39	-0.038	Nuclear
LuPP2C77	LusiChr10G138840.1	405	43.76	5.92	48.31	85.23	-0.296	Nuclear
LuPP2C78	LusiChr10G146880.1	397	43.69	6.88	40.49	89.85	-0.274	Nuclear
LuPP2C79	LusiChr10G150200.1	373	41.68	6.94	37	80	-0.303	Nuclear
LuPP2C80	LusiChr10G150240.1	424	45.73	8.29	33.63	85.54	-0.231	Nuclear
LuPP2C81	LusiChr10G153630.1	477	52.81	5.84	47.09	64.17	-0.553	Nuclear
LuPP2C82	LusiChr10G154190.1	285	30.95	6.06	36.63	88.25	-0.269	Nuclear
LuPP2C83	LusiChr11G290180.1	813	89.47	5.48	44.89	80.11	-0.402	Nuclear
LuPP2C84	LusiChr11G299470.1	293	31.92	7.17	40.85	84.91	-0.334	Nuclear
LuPP2C85	LusiChr11G307410.1	373	41.58	6.7	39.14	78.95	-0.316	Nuclear
LuPP2C86	LusiChr11G310730.1	396	43.58	6.88	41.96	89.34	-0.281	Nuclear
LuPP2C87	LusiChr11G316120.1	477	52.72	5.74	48.21	66.04	-0.52	Nuclear
LuPP2C88	LusiChr11G316630.1	285	30.95	6.18	37.16	88.25	-0.27	Nuclear
LuPP2C89	LusiChr12G438390.1	368	41.23	5.87	50.24	86.6	-0.291	Nuclear
LuPP2C90	LusiChr12G440120.1	456	49.66	5.42	38.9	71.43	-0.309	Nuclear
LuPP2C91	LusiChr12G450180.1	393	42.62	4.98	43.16	80.87	-0.272	Nuclear
LuPP2C92	LusiChr12G452580.1	391	43.39	7.2	43.68	78.52	-0.424	Nuclear
LuPP2C93	LusiChr12G455000.1	426	46.23	5.56	51.96	83.78	-0.24	Nuclear
LuPP2C94	LusiChr12G456350.1	370	41.4	9.11	50.57	88.51	-0.319	Nuclear
LuPP2C95	LusiChr12G457890.1	361	40.35	8.39	43.94	82.83	-0.334	Nuclear
LuPP2C96	LusiChr12G459310.1	401	44.21	8.64	39.61	84.81	-0.335	Nuclear
LuPP2C97	LusiChr12G461590.1	394	44.05	6.58	52.52	85.84	-0.315	Nuclear
LuPP2C98	LusiChr13G416850.1	388	43.11	6.93	42.45	87.16	-0.263	Nuclear
LuPP2C99	LusiChr13G417680.1	416	44.51	5.3	50.19	74.76	-0.295	Nuclear
LuPP2C100	LusiChr13G421750.1	563	61.98	6	32.78	91.46	-0.137	Nuclear
LuPP2C101	LusiChr13G430710.1	257	28.08	5.71	33.7	94.86	-0.221	Nuclear
LuPP2C102	LusiChr13G434950.1	371	41.38	8.17	49.45	84.34	-0.313	Nuclear
LuPP2C103	LusiChr14G000870.1	397	43.12	5.33	51.56	83.53	-0.299	Nuclear
LuPP2C104	LusiChr14G001190.1	452	49.77	5.84	39.08	75.49	-0.416	Nuclear
LuPP2C105	LusiChr14G005450.1	370	41.39	9.13	52.12	88.78	-0.304	Nuclear
LuPP2C106	LusiChr14G006960.1	361	40.37	8.1	43.75	80.69	-0.307	Nuclear
LuPP2C107	LusiChr14G008450.1	401	44.27	8.44	40.88	86.26	-0.315	Nuclear
LuPP2C108	LusiChr14G010570.1	395	44.13	6.54	55.4	85.62	-0.302	Nuclear
LuPP2C109	LusiChr14G011820.1	382	41.28	6.49	47.49	83.87	-0.193	Nuclear
LuPP2C110	LusiChr14G022780.1	815	89.62	5.4	45.16	78.96	-0.406	Nuclear
LuPP2C111	LusiChr14G029010.1	324	34.69	4.76	54.3	75.9	-0.276	Nuclear
LuPP2C112	LusiChr14G029640.1	419	45.83	4.97	33.98	73.94	-0.424	Nuclear
LuPP2C113	LusiChr15G163600.1	388	42.96	6.95	44.96	87.42	-0.253	Nuclear
LuPP2C114	LusiChr15G164480.1	415	44.41	5.17	51.44	78.22	-0.246	Nuclear
LuPP2C115	LusiChr15G168660.1	653	72.37	5.9	35.56	91.09	-0.167	Nuclear
LuPP2C116	LusiChr15G174150.1	429	46.98	5.78	41.7	87.23	-0.255	Nuclear
LuPP2C117	LusiChr15G177690.1	536	57.95	4.82	37.55	78.43	-0.273	Nuclear
