# Supplementary material for: Identification of PP2C gene family and its role in stress and adversity based on T2T flax (Linum usitatissimum L.) genome
Source: BMC Plant Biol. 2025 Oct 21;25:1414. doi: 10.1186/s12870-025-07284-1 (PMC12538741; doi:10.1186/s12870-025-07284-1)
Supplement: Supplementary file 2 — Supplementary Material 2. [file 12870_2025_7284_MOESM2_ESM.xlsx]

## Sheet: TableS1
Table S2. The PP2C family genes in Arabidopsis thaliana and Linum usitatissimum L.
Plant species	Gene ID	Gene name
Linum usitatissimum L	LuPP2C1	LusiChr1G192020.1
	LuPP2C2	LusiChr1G192150.1
	LuPP2C3	LusiChr1G193600.1
	LuPP2C4	LusiChr1G195890.1
	LuPP2C5	LusiChr1G204180.1
	LuPP2C6	LusiChr1G207820.1
	LuPP2C7	LusiChr1G208890.1
	LuPP2C8	LusiChr1G213440.1
	LuPP2C9	LusiChr1G215000.1
	LuPP2C10	LusiChr2G063850.1
	LuPP2C11	LusiChr2G068620.1
	LuPP2C12	LusiChr2G073400.1
	LuPP2C13	LusiChr2G077460.1
	LuPP2C14	LusiChr2G080290.1
	LuPP2C15	LusiChr2G081610.1
	LuPP2C16	LusiChr3G357100.1
	LuPP2C17	LusiChr3G358370.1
	LuPP2C18	LusiChr3G358530.1
	LuPP2C19	LusiChr3G367050.1
	LuPP2C20	LusiChr3G371900.1
	LuPP2C21	LusiChr3G372590.1
	LuPP2C22	LusiChr3G372760.1
	LuPP2C23	LusiChr3G374880.1
	LuPP2C24	LusiChr3G374920.1
	LuPP2C25	LusiChr4G325730.1
	LuPP2C26	LusiChr4G326340.1
	LuPP2C27	LusiChr4G328350.1
	LuPP2C28	LusiChr4G328910.1
	LuPP2C29	LusiChr4G329940.1
	LuPP2C30	LusiChr4G331180.1
	LuPP2C31	LusiChr4G333210.1
	LuPP2C32	LusiChr4G333320.1
	LuPP2C33	LusiChr4G335150.1
	LuPP2C34	LusiChr4G344820.1
	LuPP2C35	LusiChr5G385800.1
	LuPP2C36	LusiChr5G394560.1
	LuPP2C37	LusiChr5G397750.1
	LuPP2C38	LusiChr5G401290.1
	LuPP2C39	LusiChr5G401620.1
	LuPP2C40	LusiChr5G407240.1
	LuPP2C41	LusiChr6G236380.1
	LuPP2C42	LusiChr6G237460.1
	LuPP2C43	LusiChr6G241020.1
	LuPP2C44	LusiChr6G242100.1
	LuPP2C45	LusiChr6G243010.1
	LuPP2C46	LusiChr6G244610.1
	LuPP2C47	LusiChr6G247610.1
	LuPP2C48	LusiChr6G248800.1
	LuPP2C49	LusiChr6G260670.1
	LuPP2C50	LusiChr7G269090.1
	LuPP2C51	LusiChr7G278210.1
	LuPP2C52	LusiChr7G280650.1
	LuPP2C53	LusiChr7G282470.1
	LuPP2C54	LusiChr7G282900.1
	LuPP2C55	LusiChr7G285880.1
	LuPP2C56	LusiChr8G036110.1
	LuPP2C57	LusiChr8G041100.1
	LuPP2C58	LusiChr8G041320.1
	LuPP2C59	LusiChr8G044330.1
	LuPP2C60	LusiChr8G049590.1
	LuPP2C61	LusiChr8G058060.1
	LuPP2C62	LusiChr9G092460.1
	LuPP2C63	LusiChr9G092780.1
	LuPP2C64	LusiChr9G097100.1
	LuPP2C65	LusiChr9G101660.1
	LuPP2C66	LusiChr9G103360.1
	LuPP2C67	LusiChr9G104130.1
	LuPP2C68	LusiChr9G107500.1
	LuPP2C69	LusiChr9G108960.1
	LuPP2C70	LusiChr9G113410.1
	LuPP2C71	LusiChr9G119560.1
	LuPP2C72	LusiChr9G120040.1
	LuPP2C73	LusiChr9G120880.1
	LuPP2C74	LusiChr9G124120.1
	LuPP2C75	LusiChr10G126820.1
	LuPP2C76	LusiChr10G127250.1
	LuPP2C77	LusiChr10G138840.1
	LuPP2C78	LusiChr10G146880.1
	LuPP2C79	LusiChr10G150200.1
	LuPP2C80	LusiChr10G150240.1
	LuPP2C81	LusiChr10G153630.1
	LuPP2C82	LusiChr10G154190.1
	LuPP2C83	LusiChr11G290180.1
	LuPP2C84	LusiChr11G299470.1
	LuPP2C85	LusiChr11G307410.1
	LuPP2C86	LusiChr11G310730.1
	LuPP2C87	LusiChr11G316120.1
	LuPP2C88	LusiChr11G316630.1
	LuPP2C89	LusiChr12G438390.1
	LuPP2C90	LusiChr12G440120.1
	LuPP2C91	LusiChr12G450180.1
	LuPP2C92	LusiChr12G452580.1
	LuPP2C93	LusiChr12G455000.1
	LuPP2C94	LusiChr12G456350.1
	LuPP2C95	LusiChr12G457890.1
	LuPP2C96	LusiChr12G459310.1
	LuPP2C97	LusiChr12G461590.1
	LuPP2C98	LusiChr13G416850.1
	LuPP2C99	LusiChr13G417680.1
	LuPP2C100	LusiChr13G421750.1
	LuPP2C101	LusiChr13G430710.1
	LuPP2C102	LusiChr13G434950.1
	LuPP2C103	LusiChr14G000870.1
	LuPP2C104	LusiChr14G001190.1
	LuPP2C105	LusiChr14G005450.1
	LuPP2C106	LusiChr14G006960.1
	LuPP2C107	LusiChr14G008450.1
	LuPP2C108	LusiChr14G010570.1
	LuPP2C109	LusiChr14G011820.1
	LuPP2C110	LusiChr14G022780.1
	LuPP2C111	LusiChr14G029010.1
	LuPP2C112	LusiChr14G029640.1
	LuPP2C113	LusiChr15G163600.1
	LuPP2C114	LusiChr15G164480.1
	LuPP2C115	LusiChr15G168660.1
	LuPP2C116	LusiChr15G174150.1
	LuPP2C117	LusiChr15G177690.1
Arabidopsis thaliana	AtPP2C.A2	AT5g51760
	AtPP2C.A1	AT3g11410
	AtPP2C.A3	AT5g59220
	AtPP2C.A4	AT1g07430
	AtPP2C.A5	AT2g29380
	AtHAB2	At1g17550
	AtHAB1	AT1g72770
	AtABI1	AT4g26080
	AtABI2	AT5g57050
	AtAP2C4	AT1g67820
	AtPP2C5	AT2g40180
	AtAP2C2	AT1g07160
	AtAP2C1	AT2g30020
	AtAP2C6	AT3g27140
	AtAP2C5	AT4g08260
	AtPP2C.C1	AT3g16560
	AtPOL	AT2g46920
	AtPLL1	AT2g35350
	AtPLL5	AT1g07630
	AtPLL4	AT2g28890
	AtPLL3	AT3g09400
	AtPLL2	AT5g02400
	AtPP2C.D1	AT5g02760
	AtPP2C.D2	AT3g17090
	AtPP2C.D3	AT3g12620
	AtPP2C.D4	AT3g55050
	AtPP2C.D5	AT4g38520
	AtPP2C.D6	AT3g51370
	AtPP2C.D7	AT5g66080
	AtPP2C.D8	AT4g33920
	AtPP2C.D9	AT5g06750
	AtPP2C6-6	AT1g03590
	AtPP2C.E1	AT1g16220
	AtPP2C.E2	AT1g79630
	AtPP2C.E3	AT5g01700
	AtPP2C.E4	AT3g02750
	AtPP2C.E5	AT5g36250
	AtPP2C.E6	AT5g26010
	AtPP2C.E7	AT4g32950
	AtPP2C.E8	AT3g16800
	AtPP2C.E9	AT3g05640
	AtPP2C6-7	AT5g27930
	AtPP2C.F1	AT3g23360
	AtPP2C.F2	AT2g34740
	AtPP2C.F3	AT1g78200
	AtPP2C.F4	AT1g22280
	AtPP2C.F5	AT1g34750
	AtPP2C.F6	AT3g15260
	AtPP2C.F7	AT2g20630
	AtPP2C.F8	AT4g28400
	AtPP2C.F9	AT1g43900
	AtPP2C.F10	AT5g53140
	AtPP2C.F11	AT4g31750
	AtPP2C.F12	AT5g24940
	AtPP2C.F13	AT5g10740
	AtPP2C.G1	AT3g62260
	AtPP2C.G2	AT1g48040
	AtPP2C.G3	AT3g17250
	AtPP2C.G4	AT2g25620
	AtPP2C.G5	AT2g33700
	AtPP2C.G6	AT3g51470
	AtPP2C.H1	AT1g09160
	AtPP2C.H2	AT1g47380
	AtPP2C.H3	AT1g68410
	AtPP2C.I1	AT2g25070
	AtPP2C.I2	AT4g31860
	AtPP2C.J2	AT3g63320
	AtPP2C.J3	AT3g63340
	AtPP2C.J4	AT4g11040
	AtPP2C.J5	AT1g75010
	AtPP2C.J6	AT1g18030
	AtPPH1	AT4g27800
	AtPP2C.J7	AT2g40860
	AtKAPP	AT5g19280
	AtPP2C.K1	AT5G66720
	AtPP2C.K2	AT2G30170
	AtPP2C.L1	AT2g20050
	AtPP2C.L2	AT3g06270
