# Supplementary material for: Identification of PP2C gene family and its role in stress and adversity based on T2T flax (Linum usitatissimum L.) genome
Source: BMC Plant Biol. 2025 Oct 21;25:1414. doi: 10.1186/s12870-025-07284-1 (PMC12538741; doi:10.1186/s12870-025-07284-1)
Supplement: Supplementary file 3 — Supplementary Material 3. [file 12870_2025_7284_MOESM3_ESM.xlsx]

## Sheet: TableS2
Table S3. The information of identified 10 motifs in LuPP2C proteins.
Motif name	Motif sequence	width	E-value	Sites	Function
Motif1	LTPDDEFLILASDGLWDVLSNZEAVDIVR	29	6.4e-1737	117	PPM-type phosphatase domain
Motif2	VIVGDTLYVANVGDSRAVLGR	21	2.7e-1142	117	Protein phosphatase 2C
Motif3	TFFGVFDGHGGPGAA	15	2.0e-865	115	PPM-type phosphatase domain
Motif4	HPRNGIAKRLVKAALHEAAKKREMRYSDLKKIDRGVRRHFHDDITVIVVF	50	1.5e-848	28	PPM-type phosphatase domain
Motif5	GGLAVSRAFGDRYLK	15	1.9e-806	114
Motif6	AIQLSVDHKPDREDE	15	4.2e-569	116
Motif7	GRQDGLLWYKDLGRHANGEFSMAVVQANNLLEDQSQLESGP	41	8.7e-535	22
Motif8	MSADVJKKAFSATEEEFLSLVKRQWMNKPQIASVGSCCLVG	41	7.2e-526	28
Motif9	RGSPDBITVVVVDLK	15	7.9e-449	115
Motif10	EFNREPLLAKFRLPEPFKRPILSAEPSIT	29	2.6e-314	22
