# Supplementary material for: Identification of PP2C gene family and its role in stress and adversity based on T2T flax (Linum usitatissimum L.) genome
Source: BMC Plant Biol. 2025 Oct 21;25:1414. doi: 10.1186/s12870-025-07284-1 (PMC12538741; doi:10.1186/s12870-025-07284-1)
Supplement: Supplementary file 4 — Supplementary Material 4. [file 12870_2025_7284_MOESM4_ESM.xlsx]

## Sheet: Sheet1
Table S4. Ka, Ks and Ka/Ks of replication pairs of PP2C gene family in flax.
Duplicated gene pairs	non synonymous (Ka)	synonymous (Ks)	Ka/Ks
LuPP2C17 & LusiChr1G203420.1	0.00837413	0.0898003	0.0932528
LuPP2C4 & LuPP2C5	0.0149686	0.09301	0.160936
LuPP2C17 & LusiChr12G453350.1	0.061717	0.649509	0.0950211
LuPP2C17 & LusiChr14G011210.1	0.0679299	0.651912	0.104201
LuPP2C6 & LuPP2C104	0.122617	1.22163	0.100371
LuPP2C1 & LuPP2C18	0.00727543	0.111812	0.0650684
LuPP2C2 & LuPP2C17	0.0129542	0.051412	0.251968
LuPP2C3 & LuPP2C16	0.0158189	0.147395	0.107323
LuPP2C17 & LusiChr4G326710.1	0.263043	2.77224	0.0948845
LuPP2C1 & LuPP2C38	0.057939	0.518508	0.111742
LuPP2C2 & LuPP2C39	0.080909	0.605556	0.133611
LusiChr1G221920.1 & LuPP2C44	0.033812	0.0479506	0.705142
LuPP2C8 & LuPP2C48	0.0119785	0.0918015	0.130482
LuPP2C6 & LuPP2C42	0.0268807	0.136937	0.1963
LuPP2C7 & LuPP2C41	0.0128666	0.0710369	0.181126
LuPP2C9 & LuPP2C47	0.0197634	0.0883822	0.223613
LuPP2C1 & LuPP2C58	0.0744953	0.564266	0.132021
LuPP2C2 & LuPP2C57	0.0739059	0.554137	0.133371
LuPP2C17 & LusiChr9G103200.1	0.260559	2.61994	0.0994522
LuPP2C81 & LuPP2C87	0.0151254	0.134428	0.112517
LuPP2C82 & LuPP2C88	0.00303222	0.166633	0.018197
LuPP2C78 & LuPP2C86	0.00220974	0.0904767	0.0244233
LuPP2C79 & LuPP2C85	0.0163399	0.138622	0.117873
LuPP2C80 & LusiChr11G307370.1	0.157635	0.311937	0.505343
LuPP2C81 & LuPP2C90	0.10291	0.861299	0.119482
LuPP2C79 & LuPP2C89	0.146568	1.10287	0.132897
LuPP2C75 & LuPP2C98	0.0579277	0.76521	0.0757017
LuPP2C75 & LuPP2C113	0.0616745	0.744153	0.0828788
LuPP2C81 & LuPP2C34	0.105056	0.988911	0.106234
LuPP2C75 & LuPP2C51	0.00809101	0.0893103	0.0905943
LuPP2C76 & LuPP2C52	0.0556337	0.146286	0.380309
LuPP2C77 & LuPP2C64	0.0403115	0.125129	0.322159
LuPP2C87 & LuPP2C90	0.102088	0.879131	0.116124
LuPP2C85 & LuPP2C89	0.150038	1.03776	0.144578
LuPP2C83 & LuPP2C110	0.0108027	0.0522813	0.206627
LuPP2C87 & LuPP2C34	0.103124	0.997597	0.103373
LuPP2C84 & LuPP2C65	0.00893865	0.0666821	0.134049
LuPP2C95 & LuPP2C102	0.114451	1.0597	0.108003
LuPP2C95 & LuPP2C98	0.281098	0.112127	0.246762
LuPP2C94 & LuPP2C105	0.00708736	0.081353	0.0871187
LuPP2C95 & LuPP2C106	0.0365626	0.21125	0.173077
LuPP2C96 & LuPP2C107	0.00546401	0.081587	0.0669715
LuPP2C97 & LuPP2C108	0.0193706	0.158482	0.122226
LuPP2C92 & LuPP2C104	0.0251444	0.355597	0.0707102
LuPP2C95 & LuPP2C12	0.114962	1.17384	0.097937
LusiChr12G464780.1 & LuPP2C25	0.259402	1.46107	0.177542
LuPP2C90 & LuPP2C34	0.0114333	0.11464	0.099732
LuPP2C91 & LuPP2C33	0.0183836	0.122229	0.150403
LuPP2C93 & LuPP2C35	0.0871655	0.929557	0.0937711
LuPP2C93 & LuPP2C61	0.0996582	0.805319	0.12375
LusiChr12G464780.1 & LuPP2C67	0.261548	1.49847	0.174543
LuPP2C98 & LuPP2C102	0.256957	0.613936	0.398748
LuPP2C102 & LuPP2C106	0.130476	1.01419	0.12865
LuPP2C98 & LuPP2C106	0.283458	1.7462	0.161763
LuPP2C98 & LuPP2C113	0.00790224	0.219274	0.0360382
LuPP2C99 & LuPP2C114	0.0199473	0.242001	0.0824263
LuPP2C100 & LuPP2C115	0.0227751	0.0604133	0.376989
LuPP2C102 & LuPP2C12	0.0188838	0.127969	0.147565
LuPP2C98 & LuPP2C12	0.255758	1.45147	0.173058
LuPP2C99 & LuPP2C26	0.317769	3.66404	0.0867265
LuPP2C98 & LuPP2C51	0.057997	0.740249	0.078348
LuPP2C106 & LuPP2C12	0.132414	1.13863	0.116293
LuPP2C109 & LuPP2C23	0.0248727	0.221152	0.112469
LuPP2C112 & LuPP2C30	0.0342857	0.126756	0.270486
LusiChr14G016320.1 & LuPP2C25	0.256456	1.47758	0.173565
LuPP2C103 & LuPP2C35	0.098208	0.898357	0.10932
LuPP2C104 & LuPP2C42	0.121392	1.21814	0.0996539
LuPP2C112 & LuPP2C53	0.116041	0.604743	0.191885
LuPP2C103 & LuPP2C61	0.10884	0.849666	0.128097
LusiChr14G016320.1 & LuPP2C67	0.255737	1.49356	0.171227
LuPP2C112 & LuPP2C62	0.119627	0.597823	0.200105
LuPP2C117 & LuPP2C15	0.00799581	0.103613	0.0771701
LuPP2C116 & LuPP2C14	0.00717096	0.0864514	0.0829479
LuPP2C114 & LuPP2C26	0.344876	1.1446	0.305424
LuPP2C116 & LuPP2C36	0.0644287	0.422086	0.152644
LuPP2C113 & LuPP2C51	0.0604998	0.71996	0.0840321
LuPP2C13 & LuPP2C20	0.0072878	0.0717576	0.101561
LuPP2C11 & LuPP2C24	0.0166064	0.127925	0.129813
LuPP2C14 & LuPP2C36	0.0633498	0.444444	0.142537
LuPP2C11 & LuPP2C49	0.135159	0.821054	0.164617
LuPP2C21 & LuPP2C31	0.0876794	0.16942	0.517526
LuPP2C22 & LuPP2C32	0.0207309	0.0561948	0.368912
LuPP2C19 & LuPP2C37	0.0137522	0.0744467	0.184726
LuPP2C17 & LuPP2C39	0.0881632	0.608907	0.144789
LuPP2C18 & LuPP2C38	0.0517775	0.525419	0.0985451
LuPP2C24 & LuPP2C49	0.121051	0.778073	0.155577
LuPP2C17 & LuPP2C57	0.0810931	0.557329	0.145503
LuPP2C18 & LuPP2C58	0.0873826	0.551378	0.158481
LuPP2C27 & LuPP2C71	0.00701554	0.105333	0.0666032
LuPP2C28 & LuPP2C72	0.0082613	0.0957474	0.0862822
LuPP2C29 & LuPP2C73	0.0111505	0.181682	0.0613739
LuPP2C26 & LuPP2C66	0.0283606	0.144392	0.196414
LuPP2C25 & LuPP2C67	0.00767346	0.119966	0.0639635
LuPP2C36 & LuPP2C60	0.0152568	0.0728644	0.209386
LuPP2C35 & LuPP2C61	0.0111547	0.177172	0.0629597
LuPP2C38 & LuPP2C58	0.0487137	0.231592	0.210343
LuPP2C39 & LuPP2C57	0.0110994	0.106046	0.104666
LuPP2C40 & LuPP2C56	0.0164007	0.226218	0.0724995
LuPP2C43 & LuPP2C74	0.0206422	0.226546	0.0911167
LuPP2C46 & LuPP2C68	0.00780354	0.0870978	0.0895952
LuPP2C55 & LuPP2C59	0.0204611	0.218722	0.0935484
LuPP2C53 & LuPP2C62	0.027445	0.110465	0.24845
LuPP2C54 & LuPP2C63	0.0157873	0.133074	0.118635
LuPP2C50 & LuPP2C70	0.00618003	0.174105	0.0354961
