# Supplementary material for: Identification of PP2C gene family and its role in stress and adversity based on T2T flax (Linum usitatissimum L.) genome
Source: BMC Plant Biol. 2025 Oct 21;25:1414. doi: 10.1186/s12870-025-07284-1 (PMC12538741; doi:10.1186/s12870-025-07284-1)
Supplement: Supplementary file 5 — Supplementary Material 5. [file 12870_2025_7284_MOESM5_ESM.xlsx]

## Sheet: TableS3
Table S5. Information of hormone- and stress-related cis-elements detected in the promoters regions of LuPP2Cs.
Gene name	cis element	sequence	position	length	strand	cis element name
LuPP2C1	TC-rich repeats	GTTTTCTTAC	23	9	-	Defense and stress-responsive element
LuPP2C1	TC-rich repeats	GTTTTCTTAC	737	9	-	Defense and stress-responsive element
LuPP2C1	CCAAT-box	CAACGG	103	6	+	MYBHv1 binding site
LuPP2C1	CCAAT-box	CAACGG	1206	6	-	MYBHv1 binding site
LuPP2C1	TCA-element	TCAGAAGAGG	1918	9	-	Salicylic acid responsive element
LuPP2C1	G-box	CACGAC	98	6	+	Light responsive element
LuPP2C1	G-box	CACGTC	1848	6	-	Light responsive element
LuPP2C1	ARE	AAACCA	1061	6	+	Anaerobic induction element
LuPP2C1	ABRE	ACGTG	1849	5	+	Abscisic acid responsive element
LuPP2C1	AE-box	AGAAACAA	1572	8	+	Light responsive element
LuPP2C1	AE-box	AGAAACAA	1775	8	-	Light responsive element
LuPP2C1	LTR	CCGAAA	364	6	+	Low-temperature responsive element
LuPP2C1	LTR	CCGAAA	452	6	-	Low-temperature responsive element
LuPP2C1	LTR	CCGAAA	1383	6	-	Low-temperature responsive element
LuPP2C1	MBS	CAACTG	970	6	-	MYB binding site involved in drought-inducibility
LuPP2C1	TGACG-motif	TGACG	1731	5	-	MeJA responsive element
LuPP2C1	TGACG-motif	TGACG	1847	5	+	MeJA responsive element
LuPP2C1	TGACG-motif	TGACG	1896	5	-	MeJA responsive element
LuPP2C1	TGA-element	AACGAC	871	6	-	Auxin responsive element
LuPP2C1	TGA-element	AACGAC	996	6	+	Auxin responsive element
LuPP2C1	Box 4	ATTAAT	777	6	+	Light responsive element
LuPP2C1	Box 4	ATTAAT	849	6	+	Light responsive element
LuPP2C1	GT1-motif	GGTTAA	223	6	-	light responsive element
LuPP2C1	CGTCA-motif	CGTCA	1731	5	+	MeJA responsive element
LuPP2C1	CGTCA-motif	CGTCA	1847	5	-	MeJA responsive element
LuPP2C1	CGTCA-motif	CGTCA	1896	5	+	MeJA responsive element
LuPP2C1	TGA-box	TGACGTAA	1893	8	-	Auxin responsive element
LuPP2C1	MRE	AACCTAA	1804	7	-	Light responsive element
LuPP2C10	chs-CMA1a	TTACTTAA	923	8	+	Light responsive element
LuPP2C10	CGTCA-motif	CGTCA	822	5	+	MeJA responsive element
LuPP2C10	CGTCA-motif	CGTCA	1645	5	-	MeJA responsive element
LuPP2C10	CGTCA-motif	CGTCA	1674	5	+	MeJA responsive element
LuPP2C10	circadian	CAAAGATATC	123	9	+	Circadian responsive element
LuPP2C10	GCN4_motif	TGAGTCA	1540	7	-	Endosperm expression element
LuPP2C10	TCT-motif	TCTTAC	985	6	+	Light responsive element
LuPP2C10	TGACG-motif	TGACG	822	5	-	MeJA responsive element
LuPP2C10	TGACG-motif	TGACG	1645	5	+	MeJA responsive element
LuPP2C10	TGACG-motif	TGACG	1674	5	-	MeJA responsive element
LuPP2C10	GA-motif	ATAGATAA	1045	8	+	Light responsive element
LuPP2C10	Sp1	GGGCGG	632	6	-	light responsive element
LuPP2C10	AE-box	AGAAACAA	542	8	+	Light responsive element
LuPP2C10	MBS	CAACTG	898	6	-	MYB binding site involved in drought-inducibility
LuPP2C10	P-box	CCTTTTG	581	7	-	Gibberellin responsive element
LuPP2C10	ARE	AAACCA	322	6	+	Anaerobic induction element
LuPP2C10	ARE	AAACCA	766	6	+	Anaerobic induction element
LuPP2C10	ARE	AAACCA	1230	6	+	Anaerobic induction element
LuPP2C10	ARE	AAACCA	1989	6	+	Anaerobic induction element
LuPP2C100	ARE	AAACCA	311	6	+	Anaerobic induction element
LuPP2C100	ARE	AAACCA	392	6	+	Anaerobic induction element
LuPP2C100	ARE	AAACCA	790	6	-	Anaerobic induction element
LuPP2C100	ARE	AAACCA	1279	6	+	Anaerobic induction element
LuPP2C100	P-box	CCTTTTG	1768	7	-	Gibberellin responsive element
LuPP2C100	G-box	CACGTC	1495	6	-	Light responsive element
LuPP2C100	O2-site	GTTGACGTGA	1492	9	+	Zein metabolism regulatory element
LuPP2C100	CCAAT-box	CAACGG	1298	6	-	MYBHv1 binding site
LuPP2C100	CCAAT-box	CAACGG	1442	6	+	MYBHv1 binding site
LuPP2C100	CCAAT-box	CAACGG	1752	6	+	MYBHv1 binding site
LuPP2C100	TCA-element	TCAGAAGAGG	981	9	-	Salicylic acid responsive element
LuPP2C100	LTR	CCGAAA	164	6	+	Low-temperature responsive element
LuPP2C100	AE-box	AGAAACAA	1902	8	-	Light responsive element
LuPP2C100	MBS	CAACTG	1518	6	-	MYB binding site involved in drought-inducibility
LuPP2C100	ABRE	ACGTG	1496	5	+	Abscisic acid responsive element
LuPP2C100	GA-motif	ATAGATAA	1533	8	-	Light responsive element
LuPP2C100	TGACG-motif	TGACG	1494	5	+	MeJA responsive element
LuPP2C100	GC-motif	CCCCCG	75	6	+	Anaerobic induction element
LuPP2C100	CGTCA-motif	CGTCA	1494	5	-	MeJA responsive element
LuPP2C100	4cl-CMA1b	ATTCCGATAAACT	1319	12	+	light responsive element
LuPP2C101	G-box	GCCACGTGGA	1762	9	+	Light responsive element
LuPP2C101	G-box	tgACACGTGGCA	1835	11	+	Light responsive element
LuPP2C101	G-box	ACACGTGGC	1837	9	+	Light responsive element
LuPP2C101	G-box	CACGTG	1838	6	-	Light responsive element
LuPP2C101	G-box	TACGTG	1845	6	-	Light responsive element
LuPP2C101	G-Box	CACGTT	1764	6	-	Light responsive element
LuPP2C101	G-Box	CACGTG	1838	6	-	Light responsive element
LuPP2C101	O2-site	GATGA(C/T)(A/G)TG(A/G)	6	8	-	Zein metabolism regulatory element
LuPP2C101	TC-rich repeats	GTTTTCTTAC	716	9	-	Defense and stress-responsive element
LuPP2C101	TCA-element	CCATCTTTTT	789	9	+	Salicylic acid responsive element
LuPP2C101	RY-element	CATGCATG	1430	8	-	Seed-specific regulation element
LuPP2C101	ABRE	TACGGTC	951	7	+	Abscisic acid responsive element
LuPP2C101	ABRE	ACGTG	1765	5	+	Abscisic acid responsive element
LuPP2C101	ABRE	GCAACGTGTC	1836	9	-	Abscisic acid responsive element
LuPP2C101	ABRE	CACGTG	1838	6	-	Abscisic acid responsive element
LuPP2C101	ABRE	ACGTG	1839	5	+	Abscisic acid responsive element
LuPP2C101	ABRE	ACGTG	1845	5	-	Abscisic acid responsive element
LuPP2C101	MBS	CAACTG	28	6	+	MYB binding site involved in drought-inducibility
LuPP2C101	MBS	CAACTG	665	6	-	MYB binding site involved in drought-inducibility
LuPP2C101	MBS	CAACTG	1604	6	+	MYB binding site involved in drought-inducibility
LuPP2C101	AE-box	AGAAACAA	1929	8	-	Light responsive element
LuPP2C101	LTR	CCGAAA	1402	6	+	Low-temperature responsive element
LuPP2C101	LTR	CCGAAA	1459	6	-	Low-temperature responsive element
LuPP2C101	Sp1	GGGCGG	1697	6	+	light responsive element
LuPP2C101	Sp1	GGGCGG	1739	6	+	light responsive element
LuPP2C101	TGA-element	AACGAC	723	6	+	Auxin responsive element
LuPP2C101	TGA-element	AACGAC	1028	6	+	Auxin responsive element
LuPP2C101	TGA-element	AACGAC	1622	6	-	Auxin responsive element
LuPP2C101	TGACG-motif	TGACG	1450	5	+	MeJA responsive element
LuPP2C101	TGACG-motif	TGACG	1748	5	+	MeJA responsive element
LuPP2C101	TGACG-motif	TGACG	1902	5	+	MeJA responsive element
LuPP2C101	Box 4	ATTAAT	491	6	+	Light responsive element
LuPP2C101	Box 4	ATTAAT	506	6	+	Light responsive element
LuPP2C101	Box 4	ATTAAT	510	6	+	Light responsive element
LuPP2C101	Box 4	ATTAAT	550	6	+	Light responsive element
LuPP2C101	GT1-motif	GGTTAA	1333	6	+	light responsive element
LuPP2C101	GT1-motif	GGTTAAT	1642	7	-	light responsive element
LuPP2C101	GT1-motif	GGTTAA	1643	6	-	light responsive element
LuPP2C101	TCT-motif	TCTTAC	814	6	-	Light responsive element
LuPP2C101	CGTCA-motif	CGTCA	1450	5	-	MeJA responsive element
LuPP2C101	CGTCA-motif	CGTCA	1748	5	-	MeJA responsive element
LuPP2C101	CGTCA-motif	CGTCA	1902	5	-	MeJA responsive element
LuPP2C101	MRE	AACCTAA	1330	7	-	Light responsive element
LuPP2C101	GATA-motif	AAGGATAAGG	566	9	+	Light responsive element
LuPP2C101	GATA-motif	GATAGGA	1726	7	-	Light responsive element
LuPP2C102	MBS	CAACTG	280	6	+	MYB binding site involved in drought-inducibility
LuPP2C102	MBS	CAACTG	310	6	-	MYB binding site involved in drought-inducibility
LuPP2C102	AE-box	AGAAACAA	1922	8	+	Light responsive element
LuPP2C102	ABRE	ACGTG	747	5	-	Abscisic acid responsive element
LuPP2C102	ABRE	TACGGTC	1044	7	+	Abscisic acid responsive element
LuPP2C102	ARE	AAACCA	81	6	-	Anaerobic induction element
LuPP2C102	AuxRR-core	GGTCCAT	519	7	-	Auxin responsive element
LuPP2C102	P-box	CCTTTTG	1474	7	-	Gibberellin responsive element
LuPP2C102	P-box	CCTTTTG	1948	7	+	Gibberellin responsive element
LuPP2C102	G-box	CACGTC	747	6	+	Light responsive element
LuPP2C102	GTGGC-motif	CATCGTGTGGC	351	10	+	Light responsive element
LuPP2C102	ATCT-motif	AATCTAATCC	622	9	-	Light responsive element
LuPP2C102	O2-site	GTTGACGTGA	746	9	-	Zein metabolism regulatory element
LuPP2C102	MRE	AACCTAA	1634	7	+	Light responsive element
LuPP2C102	CGTCA-motif	CGTCA	749	5	+	MeJA responsive element
LuPP2C102	TCT-motif	TCTTAC	1805	6	+	Light responsive element
LuPP2C102	Box 4	ATTAAT	1317	6	-	Light responsive element
LuPP2C102	GT1-motif	GGTTAAT	1401	7	-	light responsive element
LuPP2C102	GT1-motif	GGTTAA	1402	6	-	light responsive element
LuPP2C102	TGA-element	AACGAC	828	6	+	Auxin responsive element
LuPP2C102	TGACG-motif	TGACG	749	5	-	MeJA responsive element
LuPP2C103	TCT-motif	TCTTAC	684	6	+	Light responsive element
LuPP2C103	TCT-motif	TCTTAC	1741	6	+	Light responsive element
LuPP2C103	TGACG-motif	TGACG	996	5	-	MeJA responsive element
LuPP2C103	TGACG-motif	TGACG	1086	5	+	MeJA responsive element
LuPP2C103	GATA-motif	AAGATAAGATT	131	10	+	Light responsive element
LuPP2C103	CGTCA-motif	CGTCA	996	5	+	MeJA responsive element
LuPP2C103	CGTCA-motif	CGTCA	1086	5	-	MeJA responsive element
LuPP2C103	ACE	CTAACGTATT	714	9	+	Light responsive element
LuPP2C103	ARE	AAACCA	827	6	+	Anaerobic induction element
LuPP2C103	ARE	AAACCA	832	6	+	Anaerobic induction element
LuPP2C103	ARE	AAACCA	949	6	+	Anaerobic induction element
LuPP2C103	ARE	AAACCA	1787	6	+	Anaerobic induction element
LuPP2C103	TCA-element	CCATCTTTTT	1721	9	+	Salicylic acid responsive element
LuPP2C103	G-Box	CACGTG	1605	6	-	Light responsive element
LuPP2C103	G-box	CACGTC	354	6	-	Light responsive element
LuPP2C103	G-box	TACGTG	716	6	-	Light responsive element
LuPP2C103	G-box	CACGAC	1026	6	+	Light responsive element
LuPP2C103	G-box	TACGTG	1435	6	-	Light responsive element
LuPP2C103	G-box	CACGTG	1605	6	-	Light responsive element
LuPP2C103	ABRE	ACGTG	355	5	+	Abscisic acid responsive element
LuPP2C103	ABRE	ACGTG	716	5	-	Abscisic acid responsive element
LuPP2C103	ABRE	GACACGTGGC	1433	9	-	Abscisic acid responsive element
LuPP2C103	ABRE	ACGTG	1435	5	-	Abscisic acid responsive element
LuPP2C103	ABRE	CGCACGTGTC	1603	9	+	Abscisic acid responsive element
LuPP2C103	ABRE	CACGTG	1605	6	-	Abscisic acid responsive element
LuPP2C103	ABRE	ACGTG	1606	5	+	Abscisic acid responsive element
LuPP2C103	MSA-like	TCCAACGGT	1529	9	+	Cell cycle regulation element
LuPP2C103	Box 4	ATTAAT	218	6	+	Light responsive element
LuPP2C103	Box 4	ATTAAT	222	6	+	Light responsive element
LuPP2C103	Box 4	ATTAAT	239	6	+	Light responsive element
LuPP2C103	Box 4	ATTAAT	395	6	+	Light responsive element
LuPP2C103	Box 4	ATTAAT	532	6	+	Light responsive element
LuPP2C103	Box 4	ATTAAT	1102	6	-	Light responsive element
LuPP2C103	circadian	CAAAGATATC	178	9	+	Circadian responsive element
LuPP2C103	I-box	cGATAAGGCG	1367	9	-	Light responsive element
LuPP2C103	CCAAT-box	CAACGG	1531	6	+	MYBHv1 binding site
LuPP2C103	ATCT-motif	AATCTAATCC	1756	9	+	Light responsive element
LuPP2C103	ATC-motif	AGCTATCCA	1638	9	+	Light responsive element
LuPP2C104	CGTCA-motif	CGTCA	624	5	-	MeJA responsive element
LuPP2C104	CGTCA-motif	CGTCA	1609	5	+	MeJA responsive element
LuPP2C104	GATA-motif	AAGGATAAGG	587	9	+	Light responsive element
LuPP2C104	TGA-element	AACGAC	550	6	-	Auxin responsive element
LuPP2C104	TGACG-motif	TGACG	624	5	+	MeJA responsive element
LuPP2C104	TGACG-motif	TGACG	1609	5	-	MeJA responsive element
LuPP2C104	TCCC-motif	TCTCCCT	595	7	-	Light responsive element
LuPP2C104	Box 4	ATTAAT	1257	6	-	Light responsive element
LuPP2C104	Box 4	ATTAAT	1538	6	-	Light responsive element
LuPP2C104	GT1-motif	GGTTAA	772	6	+	light responsive element
LuPP2C104	GT1-motif	GGTTAA	1249	6	+	light responsive element
LuPP2C104	GT1-motif	GGTTAA	1251	6	-	light responsive element
LuPP2C104	GT1-motif	GGTTAA	1322	6	-	light responsive element
LuPP2C104	GT1-motif	GGTTAAT	1651	7	+	light responsive element
LuPP2C104	GT1-motif	GGTTAAT	1726	7	-	light responsive element
LuPP2C104	GT1-motif	GGTTAA	1727	6	-	light responsive element
LuPP2C104	TCT-motif	TCTTAC	1408	6	+	Light responsive element
LuPP2C104	ABRE	ACGTG	203	5	+	Abscisic acid responsive element
LuPP2C104	ABRE	CGTACGTGCA	879	9	+	Abscisic acid responsive element
LuPP2C104	ABRE	ACGTG	1412	5	+	Abscisic acid responsive element
LuPP2C104	LTR	CCGAAA	425	6	+	Low-temperature responsive element
LuPP2C104	LTR	CCGAAA	863	6	+	Low-temperature responsive element
LuPP2C104	LTR	CCGAAA	1101	6	-	Low-temperature responsive element
LuPP2C104	LTR	CCGAAA	1498	6	+	Low-temperature responsive element
LuPP2C104	G-box	TACGTG	202	6	+	Light responsive element
LuPP2C104	G-box	TACGTG	1411	6	+	Light responsive element
LuPP2C104	CCAAT-box	CAACGG	251	6	-	MYBHv1 binding site
LuPP2C104	ARE	AAACCA	1243	6	-	Anaerobic induction element
LuPP2C104	ARE	AAACCA	1665	6	+	Anaerobic induction element
LuPP2C105	TCT-motif	TCTTAC	1209	6	-	Light responsive element
LuPP2C105	TCT-motif	TCTTAC	1227	6	-	Light responsive element
LuPP2C105	TCT-motif	TCTTAC	1952	6	-	Light responsive element
LuPP2C105	Box 4	ATTAAT	912	6	+	Light responsive element
LuPP2C105	Box 4	ATTAAT	1171	6	-	Light responsive element
LuPP2C105	GT1-motif	GGTTAA	1871	6	-	light responsive element
LuPP2C105	MRE	AACCTAA	1114	7	-	Light responsive element
LuPP2C105	CAT-box	GCCACT	1929	6	-	Meristem expression element
LuPP2C105	G-box	CACGTG	1005	6	-	Light responsive element
LuPP2C105	G-box	CACGAC	1495	6	+	Light responsive element
LuPP2C105	G-box	TACGTG	1630	6	-	Light responsive element
LuPP2C105	GTGGC-motif	GATTCTGTGGC	1878	10	+	Light responsive element
LuPP2C105	G-Box	CACGTG	1005	6	-	Light responsive element
LuPP2C105	G-Box	CACGTT	1337	6	+	Light responsive element
LuPP2C105	L-box	ATCCCACCTAC	715	10	+	Light responsive element
LuPP2C105	O2-site	GATGACATGG	992	9	+	Zein metabolism regulatory element
LuPP2C105	TC-rich repeats	GTTTTCTTAC	1209	9	-	Defense and stress-responsive element
LuPP2C105	CCAAT-box	CAACGG	790	6	+	MYBHv1 binding site
LuPP2C105	TCA-element	CCATCTTTTT	1746	9	+	Salicylic acid responsive element
LuPP2C105	LTR	CCGAAA	1515	6	+	Low-temperature responsive element
LuPP2C105	LTR	CCGAAA	1582	6	+	Low-temperature responsive element
LuPP2C105	ABRE	TACGGTC	492	7	-	Abscisic acid responsive element
LuPP2C105	ABRE	CACGTG	1005	6	-	Abscisic acid responsive element
LuPP2C105	ABRE	ACGTG	1006	5	+	Abscisic acid responsive element
LuPP2C105	ABRE	ACGTG	1337	5	-	Abscisic acid responsive element
LuPP2C105	ABRE	ACGTG	1630	5	-	Abscisic acid responsive element
LuPP2C105	ABRE	GCCGCGTGGC	1662	9	-	Abscisic acid responsive element
LuPP2C106	MBS	CAACTG	539	6	-	MYB binding site involved in drought-inducibility
LuPP2C106	O2-site	GATGACATGG	1675	9	-	Zein metabolism regulatory element
LuPP2C106	TCA-element	CCATCTTTTT	645	9	+	Salicylic acid responsive element
LuPP2C106	TCA-element	CCATCTTTTT	664	9	+	Salicylic acid responsive element
LuPP2C106	ATCT-motif	AATCTAATCC	555	9	-	Light responsive element
LuPP2C106	I-box	AGATAAGG	1623	8	-	Light responsive element
LuPP2C106	ARE	AAACCA	1005	6	+	Anaerobic induction element
LuPP2C106	ARE	AAACCA	1081	6	-	Anaerobic induction element
LuPP2C106	ARE	AAACCA	1280	6	-	Anaerobic induction element
LuPP2C106	ARE	AAACCA	1438	6	+	Anaerobic induction element
LuPP2C106	ARE	AAACCA	1551	6	+	Anaerobic induction element
LuPP2C106	ARE	AAACCA	1556	6	+	Anaerobic induction element
LuPP2C106	AuxRR-core	GGTCCAT	503	7	-	Auxin responsive element
LuPP2C106	CGTCA-motif	CGTCA	338	5	+	MeJA responsive element
LuPP2C106	CGTCA-motif	CGTCA	1341	5	+	MeJA responsive element
LuPP2C106	GCN4_motif	TGAGTCA	899	7	+	Endosperm expression element
LuPP2C106	ACE	GACACGTATG	1821	9	-	Light responsive element
LuPP2C106	TGACG-motif	TGACG	338	5	-	MeJA responsive element
LuPP2C106	TGACG-motif	TGACG	1341	5	-	MeJA responsive element
LuPP2C106	TCCC-motif	TCTCCCT	580	7	-	Light responsive element
LuPP2C106	GT1-motif	GGTTAAT	1180	7	-	light responsive element
LuPP2C106	GT1-motif	GGTTAA	1181	6	-	light responsive element
LuPP2C107	TGACG-motif	TGACG	526	5	+	MeJA responsive element
LuPP2C107	Box 4	ATTAAT	173	6	+	Light responsive element
LuPP2C107	GT1-motif	GGTTAA	430	6	-	light responsive element
LuPP2C107	GT1-motif	GGTTAAT	1463	7	-	light responsive element
LuPP2C107	GT1-motif	GGTTAA	1464	6	-	light responsive element
LuPP2C107	CGTCA-motif	CGTCA	526	5	-	MeJA responsive element
LuPP2C107	GCN4_motif	TGAGTCA	1402	7	+	Endosperm expression element
LuPP2C107	MRE	AACCTAA	1897	7	-	Light responsive element
LuPP2C107	O2-site	GATGA(C/T)(A/G)TG(A/G)	1988	8	+	Zein metabolism regulatory element
LuPP2C107	TCA-element	CCATCTTTTT	52	9	+	Salicylic acid responsive element
LuPP2C107	TCA-element	CCATCTTTTT	876	9	-	Salicylic acid responsive element
LuPP2C107	CCAAT-box	CAACGG	313	6	-	MYBHv1 binding site
LuPP2C107	CCAAT-box	CAACGG	913	6	-	MYBHv1 binding site
LuPP2C107	CCAAT-box	CAACGG	1046	6	+	MYBHv1 binding site
LuPP2C107	ATCT-motif	AATCTAATCC	684	9	+	Light responsive element
LuPP2C107	G-box	TACGTG	115	6	-	Light responsive element
LuPP2C107	G-box	CACGAC	160	6	+	Light responsive element
LuPP2C107	G-box	tgACACGTGGCA	325	11	+	Light responsive element
LuPP2C107	G-box	ACACGTGGC	327	9	+	Light responsive element
LuPP2C107	G-box	CACGTG	328	6	+	Light responsive element
LuPP2C107	G-box	CACGTG	346	6	+	Light responsive element
LuPP2C107	G-box	CACGTG	356	6	+	Light responsive element
LuPP2C107	G-Box	CACGTT	275	6	-	Light responsive element
LuPP2C107	G-Box	CACGTG	328	6	+	Light responsive element
LuPP2C107	G-Box	CACGTG	346	6	+	Light responsive element
LuPP2C107	G-Box	CACGTG	356	6	+	Light responsive element
LuPP2C107	ARE	AAACCA	595	6	-	Anaerobic induction element
LuPP2C107	ARE	AAACCA	607	6	-	Anaerobic induction element
LuPP2C107	ARE	AAACCA	1416	6	-	Anaerobic induction element
LuPP2C107	ABRE	CGTACGTGCA	113	10	-	Abscisic acid responsive element
LuPP2C107	ABRE	ACGTG	115	5	-	Abscisic acid responsive element
LuPP2C107	ABRE	ACGTG	276	5	+	Abscisic acid responsive element
LuPP2C107	ABRE	GCAACGTGTC	326	9	-	Abscisic acid responsive element
LuPP2C107	ABRE	CACGTG	328	6	+	Abscisic acid responsive element
LuPP2C107	ABRE	ACGTG	329	5	+	Abscisic acid responsive element
LuPP2C107	ABRE	CACGTG	346	6	+	Abscisic acid responsive element
LuPP2C107	ABRE	ACGTG	347	5	+	Abscisic acid responsive element
LuPP2C107	ABRE	CACGTG	356	6	+	Abscisic acid responsive element
LuPP2C107	ABRE	ACGTG	357	5	+	Abscisic acid responsive element
LuPP2C107	Sp1	GGGCGG	198	6	-	light responsive element
LuPP2C107	Sp1	GGGCGG	233	6	-	light responsive element
LuPP2C107	LTR	CCGAAA	226	6	+	Low-temperature responsive element
LuPP2C107	MBS	CAACTG	257	6	+	MYB binding site involved in drought-inducibility
LuPP2C107	MBS	CAACTG	711	6	-	MYB binding site involved in drought-inducibility
LuPP2C108	ABRE	CACGTG	239	6	+	Abscisic acid responsive element
LuPP2C108	ABRE	ACGTG	240	5	+	Abscisic acid responsive element
LuPP2C108	ABRE	ACGTG	297	5	+	Abscisic acid responsive element
LuPP2C108	AE-box	AGAAACTT	228	8	+	Light responsive element
LuPP2C108	MBS	CAACTG	1133	6	+	MYB binding site involved in drought-inducibility
LuPP2C108	G-Box	CACGTG	239	6	+	Light responsive element
LuPP2C108	G-box	CACGTG	239	6	+	Light responsive element
LuPP2C108	G-box	TACGTG	296	6	+	Light responsive element
LuPP2C108	TC-rich repeats	ATTCTCTAAC	1006	9	-	Defense and stress-responsive element
LuPP2C108	CCAAT-box	CAACGG	601	6	-	MYBHv1 binding site
LuPP2C108	CCAAT-box	CAACGG	672	6	-	MYBHv1 binding site
LuPP2C108	TCA-element	CCATCTTTTT	1378	9	-	Salicylic acid responsive element
LuPP2C108	P-box	CCTTTTG	1983	7	-	Gibberellin responsive element
LuPP2C108	LAMP-element	CTTTATCA	233	8	+	Light responsive element
LuPP2C108	GCN4_motif	TGAGTCA	1545	7	+	Endosperm expression element
LuPP2C108	CGTCA-motif	CGTCA	411	5	+	MeJA responsive element
LuPP2C108	CGTCA-motif	CGTCA	944	5	-	MeJA responsive element
LuPP2C108	CGTCA-motif	CGTCA	1593	5	+	MeJA responsive element
LuPP2C108	MRE	AACCTAA	557	7	+	Light responsive element
LuPP2C108	MRE	AACCTAA	629	7	+	Light responsive element
LuPP2C108	GATA-motif	GATAGGA	454	7	-	Light responsive element
LuPP2C108	TGACG-motif	TGACG	411	5	-	MeJA responsive element
LuPP2C108	TGACG-motif	TGACG	944	5	+	MeJA responsive element
LuPP2C108	TGACG-motif	TGACG	1593	5	-	MeJA responsive element
LuPP2C108	GT1-motif	GGTTAA	644	6	+	light responsive element
LuPP2C108	Box 4	ATTAAT	365	6	+	Light responsive element
LuPP2C108	Box 4	ATTAAT	786	6	+	Light responsive element
LuPP2C108	Box 4	ATTAAT	916	6	+	Light responsive element
LuPP2C108	Box 4	ATTAAT	1908	6	-	Light responsive element
LuPP2C108	MSA-like	(T/C)C(T/C)AACGG(T/C)(T/C)A	573	8.5	+	Cell cycle regulation element
LuPP2C109	O2-site	GATGACATGG	839	9	-	Zein metabolism regulatory element
LuPP2C109	TCA-element	CCATCTTTTT	1632	9	-	Salicylic acid responsive element
LuPP2C109	G-box	CACGTG	812	6	+	Light responsive element
LuPP2C109	G-box	TAACACGTAG	1198	9	+	Light responsive element
LuPP2C109	G-box	CACGAC	1559	6	+	Light responsive element
LuPP2C109	G-box	ACACGTGT	1563	8	-	Light responsive element
LuPP2C109	G-box	CACGTG	1564	6	-	Light responsive element
LuPP2C109	G-box	TACGTG	1681	6	-	Light responsive element
LuPP2C109	G-box	CACGTG	1767	6	-	Light responsive element
LuPP2C109	G-box	CACGTC	1800	6	+	Light responsive element
LuPP2C109	G-Box	CACGTG	812	6	+	Light responsive element
LuPP2C109	G-Box	CACGTG	1564	6	-	Light responsive element
LuPP2C109	G-Box	CACGTG	1767	6	-	Light responsive element
LuPP2C109	ARE	AAACCA	29	6	-	Anaerobic induction element
LuPP2C109	ARE	AAACCA	872	6	+	Anaerobic induction element
LuPP2C109	ARE	AAACCA	1282	6	+	Anaerobic induction element
LuPP2C109	ABRE	CGCACGTGTC	810	9	-	Abscisic acid responsive element
LuPP2C109	ABRE	CACGTG	812	6	+	Abscisic acid responsive element
LuPP2C109	ABRE	ACGTG	813	5	+	Abscisic acid responsive element
LuPP2C109	ABRE	GACACGTGGC	1562	9	-	Abscisic acid responsive element
LuPP2C109	ABRE	CACGTG	1564	6	-	Abscisic acid responsive element
LuPP2C109	ABRE	ACGTG	1565	5	+	Abscisic acid responsive element
LuPP2C109	ABRE	ACGTG	1681	5	-	Abscisic acid responsive element
LuPP2C109	ABRE	GACACGTGGC	1765	9	+	Abscisic acid responsive element
LuPP2C109	ABRE	CACGTG	1767	6	-	Abscisic acid responsive element
LuPP2C109	ABRE	ACGTG	1768	5	+	Abscisic acid responsive element
LuPP2C109	ABRE	ACGTG	1800	5	-	Abscisic acid responsive element
LuPP2C109	LTR	CCGAAA	1747	6	+	Low-temperature responsive element
LuPP2C109	LTR	CCGAAA	1975	6	-	Low-temperature responsive element
LuPP2C109	TGACG-motif	TGACG	426	5	-	MeJA responsive element
LuPP2C109	TGACG-motif	TGACG	1355	5	-	MeJA responsive element
LuPP2C109	TGACG-motif	TGACG	1505	5	-	MeJA responsive element
LuPP2C109	TGACG-motif	TGACG	1581	5	-	MeJA responsive element
LuPP2C109	TGACG-motif	TGACG	1771	5	+	MeJA responsive element
LuPP2C109	TCT-motif	TCTTAC	897	6	-	Light responsive element
LuPP2C109	CGTCA-motif	CGTCA	426	5	+	MeJA responsive element
LuPP2C109	CGTCA-motif	CGTCA	1355	5	+	MeJA responsive element
LuPP2C109	CGTCA-motif	CGTCA	1505	5	+	MeJA responsive element
LuPP2C109	CGTCA-motif	CGTCA	1581	5	+	MeJA responsive element
LuPP2C109	CGTCA-motif	CGTCA	1771	5	-	MeJA responsive element
LuPP2C109	ACE	GCGACGTACC	1679	9	+	Light responsive element
LuPP2C109	GC-motif	CCCCCG	1774	6	-	Anaerobic induction element
LuPP2C109	CCAAT-box	CAACGG	1898	6	+	MYBHv1 binding site
LuPP2C109	MBS	CAACTG	1268	6	+	MYB binding site involved in drought-inducibility
LuPP2C109	TGA-element	AACGAC	1227	6	+	Auxin responsive element
LuPP2C109	Box 4	ATTAAT	734	6	+	Light responsive element
LuPP2C109	circadian	CAAAGATATC	998	9	+	Circadian responsive element
LuPP2C109	circadian	CAAAGATATC	1933	9	+	Circadian responsive element
LuPP2C11	G-Box	TCCACATGGCA	1175	10	+	Light responsive element
LuPP2C11	G-Box	CACGTG	1177	6	-	Light responsive element
LuPP2C11	G-Box	CACGTT	1265	6	+	Light responsive element
LuPP2C11	G-box	GCCACGTGGA	1175	10	-	Light responsive element
LuPP2C11	G-box	CACGTG	1177	6	-	Light responsive element
LuPP2C11	TCA-element	CCATCTTTTT	1512	9	+	Salicylic acid responsive element
LuPP2C11	TC-rich repeats	ATTCTCTAAC	956	9	-	Defense and stress-responsive element
LuPP2C11	ARE	AAACCA	1897	6	-	Anaerobic induction element
LuPP2C11	ABRE	CACGTG	1177	6	-	Abscisic acid responsive element
LuPP2C11	ABRE	ACGTG	1178	5	+	Abscisic acid responsive element
LuPP2C11	ABRE	GCAACGTGTC	1263	9	-	Abscisic acid responsive element
LuPP2C11	ABRE	ACGTG	1265	5	-	Abscisic acid responsive element
LuPP2C11	LTR	CCGAAA	1063	6	-	Low-temperature responsive element
LuPP2C11	LTR	CCGAAA	1472	6	+	Low-temperature responsive element
LuPP2C11	MBS	CAACTG	169	6	-	MYB binding site involved in drought-inducibility
LuPP2C11	TGA-element	AACGAC	1923	6	-	Auxin responsive element
LuPP2C11	TGACG-motif	TGACG	759	5	-	MeJA responsive element
LuPP2C11	TGACG-motif	TGACG	1358	5	-	MeJA responsive element
LuPP2C11	TGACG-motif	TGACG	1967	5	+	MeJA responsive element
LuPP2C11	GT1-motif	GGTTAA	612	6	-	light responsive element
LuPP2C11	GT1-motif	GGTTAA	1000	6	-	light responsive element
LuPP2C11	GT1-motif	GGTTAAT	1621	7	-	light responsive element
LuPP2C11	GT1-motif	GGTTAA	1622	6	-	light responsive element
LuPP2C11	Box 4	ATTAAT	499	6	+	Light responsive element
LuPP2C11	Box 4	ATTAAT	555	6	+	Light responsive element
LuPP2C11	Box 4	ATTAAT	1569	6	-	Light responsive element
LuPP2C11	CGTCA-motif	CGTCA	759	5	+	MeJA responsive element
LuPP2C11	CGTCA-motif	CGTCA	1358	5	+	MeJA responsive element
LuPP2C11	CGTCA-motif	CGTCA	1967	5	-	MeJA responsive element
LuPP2C11	Box II	CCACGTGGC	1176	9	+	Light responsive element
LuPP2C110	MRE	AACCTAA	1537	7	-	Light responsive element
LuPP2C110	MRE	AACCTAA	1579	7	+	Light responsive element
LuPP2C110	CGTCA-motif	CGTCA	896	5	+	MeJA responsive element
LuPP2C110	GCN4_motif	TGAGTCA	275	7	+	Endosperm expression element
LuPP2C110	ACE	CTAACGTATT	1046	9	+	Light responsive element
LuPP2C110	Box 4	ATTAAT	1626	6	-	Light responsive element
LuPP2C110	GT1-motif	GGTTAA	1577	6	-	light responsive element
LuPP2C110	TCT-motif	TCTTAC	1345	6	+	Light responsive element
LuPP2C110	TCT-motif	TCTTAC	1455	6	-	Light responsive element
LuPP2C110	TGACG-motif	TGACG	896	5	-	MeJA responsive element
LuPP2C110	TGA-element	AACGAC	791	6	-	Auxin responsive element
LuPP2C110	LTR	CCGAAA	796	6	-	Low-temperature responsive element
LuPP2C110	AE-box	AGAAACAA	402	8	+	Light responsive element
LuPP2C110	MBS	CAACTG	364	6	+	MYB binding site involved in drought-inducibility
LuPP2C110	ABRE	ACGTG	1074	5	+	Abscisic acid responsive element
LuPP2C110	ABRE	AACCCGG	1900	7	-	Abscisic acid responsive element
LuPP2C110	P-box	CAACAAACCCCTT	855	12	+	Gibberellin responsive element
LuPP2C110	P-box	CCTTTTG	1449	7	+	Gibberellin responsive element
LuPP2C110	GARE-motif	TCTGTTG	563	7	+	Gibberellin responsive element
LuPP2C110	ARE	AAACCA	252	6	-	Anaerobic induction element
LuPP2C110	ARE	AAACCA	851	6	+	Anaerobic induction element
LuPP2C110	ARE	AAACCA	953	6	-	Anaerobic induction element
LuPP2C110	ARE	AAACCA	1108	6	-	Anaerobic induction element
LuPP2C110	ARE	AAACCA	1489	6	-	Anaerobic induction element
LuPP2C110	TCA-element	TCAGAAGAGG	1922	9	-	Salicylic acid responsive element
LuPP2C110	G-box	CACGAC	344	6	-	Light responsive element
LuPP2C110	G-box	TACGTG	1073	6	+	Light responsive element
LuPP2C111	G-Box	CACGTT	1148	6	-	Light responsive element
LuPP2C111	G-Box	CACGTT	1525	6	-	Light responsive element
LuPP2C111	G-box	CACGTC	1450	6	-	Light responsive element
LuPP2C111	G-box	CCACGTAA	1617	8	+	Light responsive element
LuPP2C111	G-box	TACGTG	1618	6	-	Light responsive element
LuPP2C111	G-box	TACGTG	1808	6	+	Light responsive element
LuPP2C111	TC-rich repeats	ATTCTCTAAC	1675	9	-	Defense and stress-responsive element
LuPP2C111	TCA-element	TCAGAAGAGG	431	9	+	Salicylic acid responsive element
LuPP2C111	O2-site	GATGACATGG	1556	9	-	Zein metabolism regulatory element
LuPP2C111	I-box	GATAAGGGT	116	9	-	Light responsive element
LuPP2C111	I-box	gGATAAGGTG	258	9	+	Light responsive element
LuPP2C111	ARE	AAACCA	871	6	+	Anaerobic induction element
LuPP2C111	ABRE	ACGTG	1149	5	+	Abscisic acid responsive element
LuPP2C111	ABRE	ACGTG	1451	5	+	Abscisic acid responsive element
LuPP2C111	ABRE	ACGTG	1526	5	+	Abscisic acid responsive element
LuPP2C111	ABRE	ACGTG	1618	5	-	Abscisic acid responsive element
LuPP2C111	ABRE	ACGTG	1809	5	+	Abscisic acid responsive element
LuPP2C111	ABRE	GACACGTGGC	1839	9	+	Abscisic acid responsive element
LuPP2C111	MBS	CAACTG	214	6	-	MYB binding site involved in drought-inducibility
LuPP2C111	AE-box	AGAAACTT	739	8	-	Light responsive element
LuPP2C111	AE-box	AGAAACTT	942	8	+	Light responsive element
LuPP2C111	AE-box	AGAAACAA	1199	8	+	Light responsive element
LuPP2C111	Gap-box	CAAATGAA(A/G)A	542	9	+	Light responsive element
LuPP2C111	Sp1	GGGCGG	1736	6	-	light responsive element
LuPP2C111	TGA-element	AACGAC	1185	6	+	Auxin responsive element
LuPP2C111	TGA-element	AACGAC	1672	6	-	Auxin responsive element
LuPP2C111	TGACG-motif	TGACG	87	5	-	MeJA responsive element
LuPP2C111	TGACG-motif	TGACG	231	5	-	MeJA responsive element
LuPP2C111	TGACG-motif	TGACG	1169	5	-	MeJA responsive element
LuPP2C111	TGACG-motif	TGACG	1177	5	-	MeJA responsive element
LuPP2C111	TGACG-motif	TGACG	1449	5	+	MeJA responsive element
LuPP2C111	MSA-like	(T/C)C(T/C)AACGG(T/C)(T/C)A	1758	8.5	+	Cell cycle regulation element
LuPP2C111	TCT-motif	TCTTAC	10	6	+	Light responsive element
LuPP2C111	TCT-motif	TCTTAC	489	6	-	Light responsive element
LuPP2C111	TCT-motif	TCTTAC	511	6	+	Light responsive element
LuPP2C111	TCT-motif	TCTTAC	716	6	+	Light responsive element
LuPP2C111	TCT-motif	TCTTAC	1196	6	-	Light responsive element
LuPP2C111	CAT-box	GCCACT	436	6	-	Meristem expression element
LuPP2C111	CGTCA-motif	CGTCA	87	5	+	MeJA responsive element
LuPP2C111	CGTCA-motif	CGTCA	231	5	+	MeJA responsive element
LuPP2C111	CGTCA-motif	CGTCA	1169	5	+	MeJA responsive element
LuPP2C111	CGTCA-motif	CGTCA	1177	5	+	MeJA responsive element
LuPP2C111	CGTCA-motif	CGTCA	1449	5	-	MeJA responsive element
LuPP2C112	Box 4	ATTAAT	1004	6	-	Light responsive element
LuPP2C112	Box 4	ATTAAT	1143	6	-	Light responsive element
LuPP2C112	Box 4	ATTAAT	1690	6	-	Light responsive element
LuPP2C112	TGACG-motif	TGACG	1185	5	-	MeJA responsive element
LuPP2C112	CAG-motif	GAAAGGCAGAC	1374	10	+	Light responsive element
LuPP2C112	GC-motif	CCCCCG	1272	6	+	Anaerobic induction element
LuPP2C112	GC-motif	CCCCCG	1851	6	+	Anaerobic induction element
LuPP2C112	CGTCA-motif	CGTCA	1185	5	+	MeJA responsive element
LuPP2C112	ARE	AAACCA	1330	6	-	Anaerobic induction element
LuPP2C112	G-box	CAGACGTGGCA	357	10	+	Light responsive element
LuPP2C112	G-Box	CACGTT	359	6	-	Light responsive element
LuPP2C112	G-Box	CACGTT	1452	6	+	Light responsive element
LuPP2C112	TATC-box	TATCCCA	583	7	+	Gibberellin responsive element
LuPP2C112	Sp1	GGGCGG	441	6	+	light responsive element
LuPP2C112	MBS	CAACTG	1300	6	+	MYB binding site involved in drought-inducibility
LuPP2C112	LTR	CCGAAA	1900	6	+	Low-temperature responsive element
LuPP2C112	ABRE	ACGTG	360	5	+	Abscisic acid responsive element
LuPP2C112	ABRE	CGCACGTGTC	1450	9	+	Abscisic acid responsive element
LuPP2C112	ABRE	ACGTG	1452	5	-	Abscisic acid responsive element
LuPP2C113	GATA-motif	AAGATAAGATT	540	10	-	Light responsive element
LuPP2C113	GATA-motif	AAGGATAAGG	542	9	-	Light responsive element
LuPP2C113	MRE	AACCTAA	1834	7	-	Light responsive element
LuPP2C113	CAT-box	GCCACT	253	6	+	Meristem expression element
LuPP2C113	LAMP-element	CTTTATCA	1338	8	+	Light responsive element
LuPP2C113	TCT-motif	TCTTAC	52	6	-	Light responsive element
LuPP2C113	TCT-motif	TCTTAC	97	6	-	Light responsive element
LuPP2C113	TCT-motif	TCTTAC	1347	6	+	Light responsive element
LuPP2C113	GT1-motif	GGTTAA	1757	6	-	light responsive element
LuPP2C113	Box 4	ATTAAT	791	6	+	Light responsive element
LuPP2C113	Box 4	ATTAAT	1863	6	-	Light responsive element
LuPP2C113	TCCC-motif	TCTCCCT	1982	7	-	Light responsive element
LuPP2C113	TGA-element	AACGAC	1379	6	-	Auxin responsive element
LuPP2C113	LTR	CCGAAA	1189	6	+	Low-temperature responsive element
LuPP2C113	MBS	CAACTG	328	6	+	MYB binding site involved in drought-inducibility
LuPP2C113	MBS	CAACTG	1937	6	-	MYB binding site involved in drought-inducibility
LuPP2C113	ABRE	ACGTG	500	5	+	Abscisic acid responsive element
LuPP2C113	ABRE	ACGTG	573	5	+	Abscisic acid responsive element
LuPP2C113	ABRE	ACGTG	1460	5	-	Abscisic acid responsive element
LuPP2C113	ACA-motif	AATTACAGCCATT	129	12	+	Light responsive element
LuPP2C113	ACA-motif	AATCACAACCATA	1914	12	-	Light responsive element
LuPP2C113	3-AF1 binding site	TAAGAGAGGAA	1312	10	-	light responsive element
LuPP2C113	P-box	CCTTTTG	1358	7	+	Gibberellin responsive element
LuPP2C113	I-box	cCATATCCAAT	380	10	-	Light responsive element
LuPP2C113	I-box	AAGATAAGGCT	540	10	-	Light responsive element
LuPP2C113	I-box	AGATAAGG	542	8	-	Light responsive element
LuPP2C113	ARE	AAACCA	510	6	+	Anaerobic induction element
LuPP2C113	GARE-motif	TCTGTTG	1142	7	-	Gibberellin responsive element
LuPP2C113	ATCT-motif	AATCTAATCC	1970	9	-	Light responsive element
LuPP2C113	CCAAT-box	CAACGG	19	6	-	MYBHv1 binding site
LuPP2C113	TCA-element	CCATCTTTTT	1014	9	-	Salicylic acid responsive element
LuPP2C113	G-Box	CACGTT	572	6	-	Light responsive element
LuPP2C113	G-Box	CACGTT	1460	6	+	Light responsive element
LuPP2C113	G-box	CACGAC	13	6	-	Light responsive element
LuPP2C113	G-box	CACGTC	499	6	-	Light responsive element
LuPP2C113	G-box	CACGAC	1597	6	-	Light responsive element
LuPP2C114	ABRE	CGCACGTGTC	875	9	+	Abscisic acid responsive element
LuPP2C114	ABRE	CACGTG	877	6	+	Abscisic acid responsive element
LuPP2C114	ABRE	ACGTG	878	5	+	Abscisic acid responsive element
LuPP2C114	ABRE	CACGTG	1424	6	-	Abscisic acid responsive element
LuPP2C114	ABRE	ACGTG	1425	5	+	Abscisic acid responsive element
LuPP2C114	ABRE	GACACGTGGC	1577	9	-	Abscisic acid responsive element
LuPP2C114	ABRE	ACGTG	1579	5	-	Abscisic acid responsive element
LuPP2C114	ABRE	CACGTG	1608	6	-	Abscisic acid responsive element
LuPP2C114	ABRE	ACGTG	1609	5	+	Abscisic acid responsive element
LuPP2C114	LTR	CCGAAA	845	6	+	Low-temperature responsive element
LuPP2C114	Sp1	GGGCGG	968	6	-	light responsive element
LuPP2C114	G-Box	CACGTG	877	6	+	Light responsive element
LuPP2C114	G-Box	CACGTG	1424	6	-	Light responsive element
LuPP2C114	G-Box	CACGTG	1608	6	-	Light responsive element
LuPP2C114	G-box	ACACGTGT	876	8	+	Light responsive element
LuPP2C114	G-box	CACGTG	877	6	+	Light responsive element
LuPP2C114	G-box	GCCACGTGGA	1422	9	+	Light responsive element
LuPP2C114	G-box	CACGTG	1424	6	-	Light responsive element
LuPP2C114	G-box	TACGTG	1579	6	-	Light responsive element
LuPP2C114	G-box	CACGTG	1608	6	-	Light responsive element
LuPP2C114	TCA-element	CCATCTTTTT	1236	9	-	Salicylic acid responsive element
LuPP2C114	TCA-element	TCAGAAGAGG	1529	9	+	Salicylic acid responsive element
LuPP2C114	O2-site	GATGA(C/T)(A/G)TG(A/G)	899	8	-	Zein metabolism regulatory element
LuPP2C114	GARE-motif	TCTGTTG	481	7	+	Gibberellin responsive element
LuPP2C114	ARE	AAACCA	257	6	-	Anaerobic induction element
LuPP2C114	ARE	AAACCA	672	6	-	Anaerobic induction element
LuPP2C114	ARE	AAACCA	704	6	+	Anaerobic induction element
LuPP2C114	ACE	GACACGTATG	875	9	-	Light responsive element
LuPP2C114	ACE	GACACGTATG	1521	9	-	Light responsive element
LuPP2C114	CGTCA-motif	CGTCA	558	5	-	MeJA responsive element
LuPP2C114	CGTCA-motif	CGTCA	587	5	+	MeJA responsive element
LuPP2C114	CGTCA-motif	CGTCA	802	5	+	MeJA responsive element
LuPP2C114	CGTCA-motif	CGTCA	1763	5	-	MeJA responsive element
LuPP2C114	GATA-motif	GATAGGG	22	7	+	Light responsive element
LuPP2C114	GATA-motif	AAGATAAGATT	1110	11	-	Light responsive element
LuPP2C114	GC-motif	CCCCCG	1741	6	+	Anaerobic induction element
LuPP2C114	Box II	CCACGTGGC	1422	9	-	Light responsive element
LuPP2C114	TGACG-motif	TGACG	558	5	+	MeJA responsive element
LuPP2C114	TGACG-motif	TGACG	587	5	-	MeJA responsive element
LuPP2C114	TGACG-motif	TGACG	802	5	-	MeJA responsive element
LuPP2C114	TGACG-motif	TGACG	1763	5	+	MeJA responsive element
LuPP2C114	MBS	CAACTG	1199	6	+	MYB binding site involved in drought-inducibility
LuPP2C114	MBS	CAACTG	1715	6	+	MYB binding site involved in drought-inducibility
LuPP2C114	GTGGC-motif	GATTCTGTGGC	1493	10	-	Light responsive element
LuPP2C114	CCAAT-box	CAACGG	351	6	-	MYBHv1 binding site
LuPP2C114	CCAAT-box	CAACGG	1911	6	-	MYBHv1 binding site
LuPP2C114	I-box	cCATATCCAAT	18	10	-	Light responsive element
LuPP2C114	circadian	CAAAGATATC	1090	9	-	Circadian responsive element
LuPP2C114	GT1-motif	GGTTAA	633	6	+	light responsive element
LuPP2C114	GT1-motif	GGTTAA	1310	6	-	light responsive element
LuPP2C114	GT1-motif	GGTTAAT	1980	7	+	light responsive element
LuPP2C114	MSA-like	(T/C)C(T/C)AACGG(T/C)(T/C)A	348	8.5	-	Cell cycle regulation element
LuPP2C114	MSA-like	TCCAACGGT	350	9	-	Cell cycle regulation element
LuPP2C115	CGTCA-motif	CGTCA	88	5	+	MeJA responsive element
LuPP2C115	CGTCA-motif	CGTCA	338	5	-	MeJA responsive element
LuPP2C115	CGTCA-motif	CGTCA	400	5	-	MeJA responsive element
LuPP2C115	TGACG-motif	TGACG	88	5	-	MeJA responsive element
LuPP2C115	TGACG-motif	TGACG	338	5	+	MeJA responsive element
LuPP2C115	TGACG-motif	TGACG	400	5	+	MeJA responsive element
LuPP2C115	GA-motif	ATAGATAA	1476	8	-	Light responsive element
LuPP2C115	GA-motif	ATAGATAA	1770	8	+	Light responsive element
LuPP2C115	Box 4	ATTAAT	446	6	+	Light responsive element
LuPP2C115	Box 4	ATTAAT	990	6	+	Light responsive element
LuPP2C115	GT1-motif	GGTTAAT	1524	7	-	light responsive element
LuPP2C115	GT1-motif	GGTTAA	1525	6	-	light responsive element
LuPP2C115	ABRE	ACGTG	1744	5	+	Abscisic acid responsive element
LuPP2C115	3-AF1 binding site	TAAGAGAGGAA	826	10	+	light responsive element
LuPP2C115	MBS	CAACTG	1461	6	-	MYB binding site involved in drought-inducibility
LuPP2C115	MBS	CAACTG	1620	6	-	MYB binding site involved in drought-inducibility
LuPP2C115	LTR	CCGAAA	655	6	+	Low-temperature responsive element
LuPP2C115	CCAAT-box	CAACGG	122	6	+	MYBHv1 binding site
LuPP2C115	CCAAT-box	CAACGG	1238	6	-	MYBHv1 binding site
LuPP2C115	CCAAT-box	CAACGG	1382	6	+	MYBHv1 binding site
LuPP2C115	CCAAT-box	CAACGG	1731	6	+	MYBHv1 binding site
LuPP2C115	TCA-element	CCATCTTTTT	205	9	+	Salicylic acid responsive element
LuPP2C115	G-box	TACGTG	1743	6	+	Light responsive element
LuPP2C115	P-box	CCTTTTG	146	7	-	Gibberellin responsive element
LuPP2C115	ARE	AAACCA	299	6	+	Anaerobic induction element
LuPP2C115	ARE	AAACCA	1219	6	+	Anaerobic induction element
LuPP2C115	I-box	cGATAAGGCG	59	9	-	Light responsive element
LuPP2C116	TGACG-motif	TGACG	762	5	+	MeJA responsive element
LuPP2C116	TGACG-motif	TGACG	1048	5	+	MeJA responsive element
LuPP2C116	TCCC-motif	TCTCCCT	715	7	-	Light responsive element
LuPP2C116	TCCC-motif	TCTCCCT	745	7	-	Light responsive element
LuPP2C116	TCCC-motif	TCTCCCT	1265	7	+	Light responsive element
LuPP2C116	Box 4	ATTAAT	467	6	+	Light responsive element
LuPP2C116	Box 4	ATTAAT	853	6	+	Light responsive element
LuPP2C116	TCT-motif	TCTTAC	322	6	-	Light responsive element
LuPP2C116	CGTCA-motif	CGTCA	762	5	-	MeJA responsive element
LuPP2C116	CGTCA-motif	CGTCA	1048	5	-	MeJA responsive element
LuPP2C116	CAT-box	GCCACT	1784	6	+	Meristem expression element
LuPP2C116	GATA-motif	AAGGATAAGG	913	9	+	Light responsive element
LuPP2C116	G-box	TACGTG	319	6	-	Light responsive element
LuPP2C116	G-box	CACGAC	1077	6	+	Light responsive element
LuPP2C116	G-box	CACGAC	1817	6	-	Light responsive element
LuPP2C116	ARE	AAACCA	153	6	-	Anaerobic induction element
LuPP2C116	ARE	AAACCA	789	6	+	Anaerobic induction element
LuPP2C116	ABRE	ACGTG	319	5	-	Abscisic acid responsive element
LuPP2C116	ATC-motif	AGTAATCT	274	8	+	Light responsive element
LuPP2C116	LTR	CCGAAA	1652	6	+	Low-temperature responsive element
LuPP2C116	LTR	CCGAAA	1745	6	+	Low-temperature responsive element
LuPP2C116	MBS	CAACTG	381	6	-	MYB binding site involved in drought-inducibility
LuPP2C117	G-box	TACGTG	1699	6	-	Light responsive element
LuPP2C117	G-Box	CACGTT	1520	6	-	Light responsive element
LuPP2C117	TCA-element	TCAGAAGAGG	1916	9	-	Salicylic acid responsive element
LuPP2C117	TC-rich repeats	ATTCTCTAAC	1381	9	+	Defense and stress-responsive element
LuPP2C117	ARE	AAACCA	1901	6	-	Anaerobic induction element
LuPP2C117	P-box	CCTTTTG	1265	7	+	Gibberellin responsive element
LuPP2C117	P-box	CCTTTTG	1829	7	-	Gibberellin responsive element
LuPP2C117	3-AF1 binding site	TAAGAGAGGAA	216	10	+	light responsive element
LuPP2C117	3-AF1 binding site	TAAGAGAGGAA	393	10	-	light responsive element
LuPP2C117	3-AF1 binding site	TAAGAGAGGAA	1761	10	-	light responsive element
LuPP2C117	ABRE	ACGTG	1521	5	+	Abscisic acid responsive element
LuPP2C117	ABRE	ACGTG	1699	5	-	Abscisic acid responsive element
LuPP2C117	AE-box	AGAAACAA	806	8	-	Light responsive element
LuPP2C117	AE-box	AGAAACTT	1717	8	+	Light responsive element
LuPP2C117	LTR	CCGAAA	1931	6	-	Low-temperature responsive element
LuPP2C117	TGACG-motif	TGACG	14	5	+	MeJA responsive element
LuPP2C117	TCT-motif	TCTTAC	337	6	-	Light responsive element
LuPP2C117	TCT-motif	TCTTAC	1043	6	-	Light responsive element
LuPP2C117	Box 4	ATTAAT	694	6	+	Light responsive element
LuPP2C117	Box 4	ATTAAT	748	6	+	Light responsive element
LuPP2C117	Box 4	ATTAAT	833	6	+	Light responsive element
LuPP2C117	CGTCA-motif	CGTCA	14	5	-	MeJA responsive element
LuPP2C117	MRE	AACCTAA	1490	7	-	Light responsive element
LuPP2C117	MRE	AACCTAA	1979	7	-	Light responsive element
LuPP2C117	GATA-motif	AAGGATAAGG	511	9	-	Light responsive element
LuPP2C12	ABRE	ACGTG	215	5	+	Abscisic acid responsive element
LuPP2C12	ABRE	ACGTG	1863	5	-	Abscisic acid responsive element
LuPP2C12	LTR	CCGAAA	1036	6	-	Low-temperature responsive element
LuPP2C12	Gap-box	CAAATGAA(A/G)A	504	9	-	Light responsive element
LuPP2C12	G-box	CACGAC	173	6	+	Light responsive element
LuPP2C12	G-box	CACGTC	214	6	-	Light responsive element
LuPP2C12	G-box	CACGTC	1863	6	+	Light responsive element
LuPP2C12	ATCT-motif	AATCTAATCC	1087	9	+	Light responsive element
LuPP2C12	TCA-element	TCAGAAGAGG	829	9	-	Salicylic acid responsive element
LuPP2C12	TCA-element	CCATCTTTTT	1309	9	-	Salicylic acid responsive element
LuPP2C12	TC-rich repeats	GTTTTCTTAC	687	9	+	Defense and stress-responsive element
LuPP2C12	O2-site	GATGA(C/T)(A/G)TG(A/G)	147	8.5	-	Zein metabolism regulatory element
LuPP2C12	O2-site	GATGACATGG	678	9	+	Zein metabolism regulatory element
LuPP2C12	ARE	AAACCA	62	6	+	Anaerobic induction element
LuPP2C12	ARE	AAACCA	1459	6	+	Anaerobic induction element
LuPP2C12	RY-element	CATGCATG	322	8	+	Seed-specific regulation element
LuPP2C12	GARE-motif	TCTGTTG	819	7	+	Gibberellin responsive element
LuPP2C12	P-box	CCTTTTG	1342	7	-	Gibberellin responsive element
LuPP2C12	CGTCA-motif	CGTCA	1865	5	+	MeJA responsive element
LuPP2C12	MRE	AACCTAA	1549	7	+	Light responsive element
LuPP2C12	GATA-motif	GATAGGA	233	7	-	Light responsive element
LuPP2C12	TGA-element	AACGAC	840	6	-	Auxin responsive element
LuPP2C12	TGA-element	AACGAC	1831	6	+	Auxin responsive element
LuPP2C12	TGACG-motif	TGACG	1865	5	-	MeJA responsive element
LuPP2C12	TCT-motif	TCTTAC	1788	6	+	Light responsive element
LuPP2C12	GT1-motif	GGTTAA	1134	6	+	light responsive element
LuPP2C12	GT1-motif	GGTTAA	1445	6	-	light responsive element
LuPP2C12	Box 4	ATTAAT	274	6	+	Light responsive element
LuPP2C12	Box 4	ATTAAT	437	6	+	Light responsive element
LuPP2C13	GT1-motif	GGTTAA	1237	6	-	light responsive element
LuPP2C13	Box 4	ATTAAT	913	6	+	Light responsive element
LuPP2C13	GA-motif	ATAGATAA	1469	8	+	Light responsive element
LuPP2C13	GATA-motif	AAGGATAAGG	21	9	-	Light responsive element
LuPP2C13	Box II	TGGTAATAA	1023	9	-	Light responsive element
LuPP2C13	MRE	AACCTAA	1309	7	+	Light responsive element
LuPP2C13	GARE-motif	TCTGTTG	73	7	+	Gibberellin responsive element
LuPP2C13	ARE	AAACCA	312	6	-	Anaerobic induction element
LuPP2C13	TCA-element	CCATCTTTTT	551	9	+	Salicylic acid responsive element
LuPP2C13	TCA-element	CCATCTTTTT	665	9	-	Salicylic acid responsive element
LuPP2C13	TCA-element	TCAGAAGAGG	1748	9	-	Salicylic acid responsive element
LuPP2C13	CCAAT-box	CAACGG	506	6	+	MYBHv1 binding site
LuPP2C13	CCAAT-box	CAACGG	1486	6	+	MYBHv1 binding site
LuPP2C13	CCAAT-box	CAACGG	1866	6	+	MYBHv1 binding site
LuPP2C13	O2-site	GATGATGTGG	546	9	-	Zein metabolism regulatory element
LuPP2C13	ATCT-motif	AATCTAATCC	1174	9	+	Light responsive element
LuPP2C13	MBS	CAACTG	788	6	-	MYB binding site involved in drought-inducibility
LuPP2C13	MBS	CAACTG	1934	6	+	MYB binding site involved in drought-inducibility
LuPP2C13	AE-box	AGAAACAA	732	8	+	Light responsive element
LuPP2C13	AE-box	AGAAACAA	1617	8	-	Light responsive element
LuPP2C13	LTR	CCGAAA	1449	6	+	Low-temperature responsive element
LuPP2C13	LTR	CCGAAA	1556	6	-	Low-temperature responsive element
LuPP2C14	G-box	CACGAC	1079	6	+	Light responsive element
LuPP2C14	G-box	CACGAC	1089	6	+	Light responsive element
LuPP2C14	G-box	CACGAC	1816	6	-	Light responsive element
LuPP2C14	ATCT-motif	AATCTAATCC	250	9	-	Light responsive element
LuPP2C14	TCA-element	CCATCTTTTT	336	9	-	Salicylic acid responsive element
LuPP2C14	TC-rich repeats	ATTCTCTAAC	796	9	+	Defense and stress-responsive element
LuPP2C14	P-box	CCTTTTG	633	7	-	Gibberellin responsive element
LuPP2C14	Gap-box	CAAATGAA(A/G)A	330	9.5	+	Light responsive element
LuPP2C14	LTR	CCGAAA	395	6	-	Low-temperature responsive element
LuPP2C14	LTR	CCGAAA	1402	6	+	Low-temperature responsive element
LuPP2C14	TGACG-motif	TGACG	276	5	+	MeJA responsive element
LuPP2C14	TGACG-motif	TGACG	1050	5	+	MeJA responsive element
LuPP2C14	TCT-motif	TCTTAC	496	6	+	Light responsive element
LuPP2C14	TCCC-motif	TCTCCCT	1264	7	+	Light responsive element
LuPP2C14	GT1-motif	GGTTAA	801	6	-	light responsive element
LuPP2C14	CGTCA-motif	CGTCA	276	5	-	MeJA responsive element
LuPP2C14	CGTCA-motif	CGTCA	1050	5	-	MeJA responsive element
LuPP2C14	CAT-box	GCCACT	1783	6	+	Meristem expression element
LuPP2C14	GATA-motif	GATAGGA	551	7	+	Light responsive element
LuPP2C15	TATC-box	TATCCCA	1268	7	-	Gibberellin responsive element
LuPP2C15	LTR	CCGAAA	1585	6	-	Low-temperature responsive element
LuPP2C15	MBS	CAACTG	525	6	+	MYB binding site involved in drought-inducibility
LuPP2C15	P-box	CCTTTTG	1159	7	-	Gibberellin responsive element
LuPP2C15	TCA-element	CCATCTTTTT	947	9	-	Salicylic acid responsive element
LuPP2C15	CCAAT-box	CAACGG	1556	6	+	MYBHv1 binding site
LuPP2C15	G-box	CACGAC	403	6	-	Light responsive element
LuPP2C15	CGTCA-motif	CGTCA	323	5	+	MeJA responsive element
LuPP2C15	CGTCA-motif	CGTCA	529	5	-	MeJA responsive element
LuPP2C15	CGTCA-motif	CGTCA	1882	5	+	MeJA responsive element
LuPP2C15	ACE	GCGACGTACC	1744	9	+	Light responsive element
LuPP2C15	Box 4	ATTAAT	810	6	+	Light responsive element
LuPP2C15	Box 4	ATTAAT	987	6	+	Light responsive element
LuPP2C15	Box 4	ATTAAT	1386	6	-	Light responsive element
LuPP2C15	TCCC-motif	TCTCCCT	1768	7	+	Light responsive element
LuPP2C15	TGACG-motif	TGACG	323	5	-	MeJA responsive element
LuPP2C15	TGACG-motif	TGACG	529	5	+	MeJA responsive element
LuPP2C15	TGACG-motif	TGACG	1882	5	-	MeJA responsive element
LuPP2C15	TGA-element	AACGAC	1148	6	+	Auxin responsive element
LuPP2C16	G-box	CACGTC	221	6	+	Light responsive element
LuPP2C16	G-box	CACGTC	758	6	-	Light responsive element
LuPP2C16	G-box	TACGTG	1477	6	-	Light responsive element
LuPP2C16	TC-rich repeats	GTTTTCTTAC	599	9	-	Defense and stress-responsive element
LuPP2C16	TC-rich repeats	ATTCTCTAAC	1171	9	-	Defense and stress-responsive element
LuPP2C16	TCA-element	CCATCTTTTT	1762	9	-	Salicylic acid responsive element
LuPP2C16	CCAAT-box	CAACGG	329	6	-	MYBHv1 binding site
LuPP2C16	CCAAT-box	CAACGG	658	6	+	MYBHv1 binding site
LuPP2C16	O2-site	GATGA(C/T)(A/G)TG(A/G)	543	8	+	Zein metabolism regulatory element
LuPP2C16	ARE	AAACCA	1468	6	+	Anaerobic induction element
LuPP2C16	ARE	AAACCA	1721	6	+	Anaerobic induction element
LuPP2C16	I-box	AGATAAGG	10	8	+	Light responsive element
LuPP2C16	ABRE	ACGTG	221	5	-	Abscisic acid responsive element
LuPP2C16	ABRE	ACGTG	759	5	+	Abscisic acid responsive element
LuPP2C16	ABRE	ACGTG	1477	5	-	Abscisic acid responsive element
LuPP2C16	LTR	CCGAAA	488	6	+	Low-temperature responsive element
LuPP2C16	LTR	CCGAAA	1928	6	+	Low-temperature responsive element
LuPP2C16	Sp1	GGGCGG	1748	6	+	light responsive element
LuPP2C16	TGA-element	AACGAC	887	6	-	Auxin responsive element
LuPP2C16	TGA-element	AACGAC	945	6	+	Auxin responsive element
LuPP2C16	TGACG-motif	TGACG	41	5	-	MeJA responsive element
LuPP2C16	TGACG-motif	TGACG	1427	5	+	MeJA responsive element
LuPP2C16	TCT-motif	TCTTAC	416	6	-	Light responsive element
LuPP2C16	Box 4	ATTAAT	567	6	+	Light responsive element
LuPP2C16	Box 4	ATTAAT	840	6	+	Light responsive element
LuPP2C16	Box 4	ATTAAT	844	6	+	Light responsive element
LuPP2C16	Box 4	ATTAAT	916	6	+	Light responsive element
LuPP2C16	CAT-box	GCCACT	141	6	-	Meristem expression element
LuPP2C16	CGTCA-motif	CGTCA	41	5	+	MeJA responsive element
LuPP2C16	CGTCA-motif	CGTCA	1427	5	-	MeJA responsive element
LuPP2C17	Sp1	GGGCGG	1262	6	-	light responsive element
LuPP2C17	AE-box	AGAAACAA	1332	8	-	Light responsive element
LuPP2C17	MBS	CAACTG	741	6	+	MYB binding site involved in drought-inducibility
LuPP2C17	MBS	CAACTG	958	6	-	MYB binding site involved in drought-inducibility
LuPP2C17	MBS	CAACTG	1055	6	+	MYB binding site involved in drought-inducibility
LuPP2C17	MBS	CAACTG	1391	6	+	MYB binding site involved in drought-inducibility
LuPP2C17	MBS	CAACTG	1982	6	-	MYB binding site involved in drought-inducibility
LuPP2C17	LTR	CCGAAA	1819	6	-	Low-temperature responsive element
LuPP2C17	ABRE	ACGTG	87	5	-	Abscisic acid responsive element
LuPP2C17	P-box	CCTTTTG	1567	7	+	Gibberellin responsive element
LuPP2C17	I-box	gGATAAGGTG	66	9	-	Light responsive element
LuPP2C17	ARE	AAACCA	621	6	+	Anaerobic induction element
LuPP2C17	ARE	AAACCA	1596	6	-	Anaerobic induction element
LuPP2C17	CCAAT-box	CAACGG	827	6	-	MYBHv1 binding site
LuPP2C17	O2-site	GTTGACGTGA	639	9	-	Zein metabolism regulatory element
LuPP2C17	G-box	TACGTG	87	6	-	Light responsive element
LuPP2C17	G-box	CACGAC	640	6	+	Light responsive element
LuPP2C17	CGTCA-motif	CGTCA	773	5	+	MeJA responsive element
LuPP2C17	GCN4_motif	TGAGTCA	843	7	+	Endosperm expression element
LuPP2C17	GT1-motif	GGTTAAT	239	7	-	light responsive element
LuPP2C17	GT1-motif	GGTTAA	240	6	-	light responsive element
LuPP2C17	Box 4	ATTAAT	20	6	+	Light responsive element
LuPP2C17	Box 4	ATTAAT	24	6	+	Light responsive element
LuPP2C17	TGACG-motif	TGACG	773	5	-	MeJA responsive element
LuPP2C17	TGA-element	AACGAC	708	6	+	Auxin responsive element
LuPP2C18	CGTCA-motif	CGTCA	1317	5	+	MeJA responsive element
LuPP2C18	CGTCA-motif	CGTCA	1745	5	+	MeJA responsive element
LuPP2C18	CGTCA-motif	CGTCA	1897	5	+	MeJA responsive element
LuPP2C18	TGA-box	TGACGTAA	1894	8	-	Auxin responsive element
LuPP2C18	MRE	AACCTAA	202	7	+	Light responsive element
LuPP2C18	MRE	AACCTAA	1806	7	-	Light responsive element
LuPP2C18	TGACG-motif	TGACG	1317	5	-	MeJA responsive element
LuPP2C18	TGACG-motif	TGACG	1745	5	-	MeJA responsive element
LuPP2C18	TGACG-motif	TGACG	1897	5	-	MeJA responsive element
LuPP2C18	TGA-element	AACGAC	996	6	+	Auxin responsive element
LuPP2C18	TCT-motif	TCTTAC	41	6	-	Light responsive element
LuPP2C18	Box 4	ATTAAT	839	6	+	Light responsive element
LuPP2C18	Box 4	ATTAAT	1167	6	-	Light responsive element
LuPP2C18	ABRE	CGTACGTGCA	969	9	+	Abscisic acid responsive element
LuPP2C18	LTR	CCGAAA	587	6	-	Low-temperature responsive element
LuPP2C18	LTR	CCGAAA	1395	6	-	Low-temperature responsive element
LuPP2C18	AE-box	AGAAACAA	1777	8	-	Light responsive element
LuPP2C18	ATCT-motif	AATCTAATCC	1066	9	+	Light responsive element
LuPP2C18	CCAAT-box	CAACGG	1884	6	+	MYBHv1 binding site
LuPP2C18	TCA-element	TCAGAAGAGG	1919	9	-	Salicylic acid responsive element
LuPP2C18	O2-site	GATGACATGG	844	9	-	Zein metabolism regulatory element
LuPP2C18	G-box	CACGAC	324	6	+	Light responsive element
LuPP2C18	ARE	AAACCA	451	6	+	Anaerobic induction element
LuPP2C19	CAT-box	GCCACT	1754	6	-	Meristem expression element
LuPP2C19	GCN4_motif	TGAGTCA	470	7	+	Endosperm expression element
LuPP2C19	chs-CMA1a	TTACTTAA	1058	8	+	Light responsive element
LuPP2C19	CAG-motif	GAAAGGCAGAC	1933	10	-	Light responsive element
LuPP2C19	TGA-element	AACGAC	1841	6	-	Auxin responsive element
LuPP2C19	TCCC-motif	TCTCCCT	138	7	-	Light responsive element
LuPP2C19	Box 4	ATTAAT	1779	6	-	Light responsive element
LuPP2C19	TCT-motif	TCTTAC	834	6	+	Light responsive element
LuPP2C19	LTR	CCGAAA	1681	6	-	Low-temperature responsive element
LuPP2C19	MBS	CAACTG	272	6	-	MYB binding site involved in drought-inducibility
LuPP2C19	MBS	CAACTG	1289	6	+	MYB binding site involved in drought-inducibility
LuPP2C19	O2-site	GATGATGTGG	389	9	-	Zein metabolism regulatory element
LuPP2C19	TCA-element	CCATCTTTTT	1759	9	+	Salicylic acid responsive element
LuPP2C19	G-box	TAACACGTAG	361	9	-	Light responsive element
LuPP2C19	P-box	CCTTTTG	651	7	+	Gibberellin responsive element
LuPP2C19	P-box	CCTTTTG	1220	7	-	Gibberellin responsive element
LuPP2C19	ARE	AAACCA	245	6	-	Anaerobic induction element
LuPP2C2	TCA-element	CCATCTTTTT	329	9	-	Salicylic acid responsive element
LuPP2C2	G-box	TACGTG	1026	6	-	Light responsive element
LuPP2C2	G-box	CACGAC	1790	6	-	Light responsive element
LuPP2C2	P-box	CCTTTTG	301	7	-	Gibberellin responsive element
LuPP2C2	ARE	AAACCA	1035	6	+	Anaerobic induction element
LuPP2C2	I-box	cGATAAGGCG	1294	9	+	Light responsive element
LuPP2C2	ABRE	ACGTG	1026	5	-	Abscisic acid responsive element
LuPP2C2	Sp1	GGGCGG	1422	6	-	light responsive element
LuPP2C2	MBS	CAACTG	1200	6	+	MYB binding site involved in drought-inducibility
LuPP2C2	MBS	CAACTG	1551	6	+	MYB binding site involved in drought-inducibility
LuPP2C2	MBS	CAACTG	1982	6	-	MYB binding site involved in drought-inducibility
LuPP2C2	AE-box	AGAAACAA	1492	8	-	Light responsive element
LuPP2C2	4cl-CMA2b	TCTCACCAACCCCA	1226	13	+	light responsive element
LuPP2C2	TGA-element	AACGAC	103	6	+	Auxin responsive element
LuPP2C2	Box 4	ATTAAT	1362	6	-	Light responsive element
LuPP2C2	LAMP-element	CTTTATCA	1074	8	-	Light responsive element
LuPP2C20	CGTCA-motif	CGTCA	685	5	+	MeJA responsive element
LuPP2C20	CGTCA-motif	CGTCA	759	5	+	MeJA responsive element
LuPP2C20	CGTCA-motif	CGTCA	1371	5	-	MeJA responsive element
LuPP2C20	CGTCA-motif	CGTCA	1607	5	-	MeJA responsive element
LuPP2C20	GATA-motif	GATAGGA	347	7	-	Light responsive element
LuPP2C20	TGACG-motif	TGACG	685	5	-	MeJA responsive element
LuPP2C20	TGACG-motif	TGACG	759	5	-	MeJA responsive element
LuPP2C20	TGACG-motif	TGACG	1371	5	+	MeJA responsive element
LuPP2C20	TGACG-motif	TGACG	1607	5	+	MeJA responsive element
LuPP2C20	TGA-element	AACGAC	1405	6	-	Auxin responsive element
LuPP2C20	TGA-element	AACGAC	1875	6	+	Auxin responsive element
LuPP2C20	TCCC-motif	TCTCCCT	1710	7	+	Light responsive element
LuPP2C20	Box 4	ATTAAT	553	6	+	Light responsive element
LuPP2C20	GT1-motif	GGTTAAT	1054	7	+	light responsive element
LuPP2C20	TCT-motif	TCTTAC	442	6	+	Light responsive element
LuPP2C20	ABRE	CACGTG	269	6	+	Abscisic acid responsive element
LuPP2C20	ABRE	ACGTG	270	5	+	Abscisic acid responsive element
LuPP2C20	ABRE	ACGTG	683	5	-	Abscisic acid responsive element
LuPP2C20	ABRE	ACGTG	1142	5	+	Abscisic acid responsive element
LuPP2C20	ABRE	TACGTGTC	1166	8	+	Abscisic acid responsive element
LuPP2C20	ABRE	ACGTG	1167	5	+	Abscisic acid responsive element
LuPP2C20	TATC-box	TATCCCA	350	7	+	Gibberellin responsive element
LuPP2C20	MBS	CAACTG	1440	6	-	MYB binding site involved in drought-inducibility
LuPP2C20	MBS	CAACTG	1930	6	+	MYB binding site involved in drought-inducibility
LuPP2C20	TC-rich repeats	GTTTTCTTAC	819	9	-	Defense and stress-responsive element
LuPP2C20	TCA-element	TCAGAAGAGG	387	9	+	Salicylic acid responsive element
LuPP2C20	TCA-element	CCATCTTTTT	777	9	-	Salicylic acid responsive element
LuPP2C20	TCA-element	TCAGAAGAGG	1754	9	-	Salicylic acid responsive element
LuPP2C20	AT1-motif	AATTATTTTTTATT	1528	13	+	Light responsive element
LuPP2C20	G-box	GCCACGTGGA	267	9	+	Light responsive element
LuPP2C20	G-box	CACGTG	269	6	+	Light responsive element
LuPP2C20	G-box	CACGTC	683	6	+	Light responsive element
LuPP2C20	G-box	TACGTG	1166	6	+	Light responsive element
LuPP2C20	G-Box	CACGTG	269	6	+	Light responsive element
LuPP2C20	G-Box	CACGTT	1141	6	-	Light responsive element
LuPP2C20	ARE	AAACCA	610	6	+	Anaerobic induction element
LuPP2C20	ARE	AAACCA	1436	6	+	Anaerobic induction element
LuPP2C20	ARE	AAACCA	1619	6	-	Anaerobic induction element
LuPP2C20	ARE	AAACCA	1829	6	+	Anaerobic induction element
LuPP2C21	ABRE	TACGTGTC	889	8	+	Abscisic acid responsive element
LuPP2C21	ABRE	ACGTG	890	5	+	Abscisic acid responsive element
LuPP2C21	ABRE	ACGTG	1421	5	+	Abscisic acid responsive element
LuPP2C21	ABRE	ACGTG	1606	5	+	Abscisic acid responsive element
LuPP2C21	ABRE	ACGTG	1640	5	-	Abscisic acid responsive element
LuPP2C21	ABRE	ACGTG	1755	5	+	Abscisic acid responsive element
LuPP2C21	ABRE	CACGTG	1853	6	-	Abscisic acid responsive element
LuPP2C21	ABRE	ACGTG	1854	5	+	Abscisic acid responsive element
LuPP2C21	Sp1	GGGCGG	662	6	+	light responsive element
LuPP2C21	Sp1	GGGCGG	695	6	-	light responsive element
LuPP2C21	TATC-box	TATCCCA	250	7	-	Gibberellin responsive element
LuPP2C21	TATC-box	TATCCCA	1207	7	+	Gibberellin responsive element
LuPP2C21	TC-rich repeats	ATTCTCTAAC	583	9	+	Defense and stress-responsive element
LuPP2C21	TC-rich repeats	ATTCTCTAAC	963	9	+	Defense and stress-responsive element
LuPP2C21	G-Box	CACGTG	1853	6	-	Light responsive element
LuPP2C21	G-box	TACGTG	889	6	+	Light responsive element
LuPP2C21	G-box	TAACACGTAG	1419	9	-	Light responsive element
LuPP2C21	G-box	TACGTG	1420	6	+	Light responsive element
LuPP2C21	G-box	CACGTC	1605	6	-	Light responsive element
LuPP2C21	G-box	TACGTG	1640	6	-	Light responsive element
LuPP2C21	G-box	CACGTC	1754	6	-	Light responsive element
LuPP2C21	G-box	ACACGTGT	1852	8	-	Light responsive element
LuPP2C21	G-box	CACGTG	1853	6	-	Light responsive element
LuPP2C21	ARE	AAACCA	433	6	-	Anaerobic induction element
LuPP2C21	ARE	AAACCA	598	6	-	Anaerobic induction element
LuPP2C21	ARE	AAACCA	1326	6	-	Anaerobic induction element
LuPP2C21	ARE	AAACCA	1570	6	+	Anaerobic induction element
LuPP2C21	CAT-box	GCCACT	1248	6	-	Meristem expression element
LuPP2C21	CAT-box	GCCACT	1873	6	+	Meristem expression element
LuPP2C21	TGA-element	AACGAC	1602	6	+	Auxin responsive element
LuPP2C21	TCT-motif	TCTTAC	750	6	-	Light responsive element
LuPP2C21	MSA-like	(T/C)C(T/C)AACGG(T/C)(T/C)A	587	8.5	+	Cell cycle regulation element
LuPP2C21	Box 4	ATTAAT	138	6	+	Light responsive element
LuPP2C21	Box 4	ATTAAT	527	6	+	Light responsive element
LuPP2C21	TCCC-motif	TCTCCCT	1291	7	+	Light responsive element
LuPP2C22	MBS	CAACTG	881	6	+	MYB binding site involved in drought-inducibility
LuPP2C22	TATC-box	TATCCCA	876	7	+	Gibberellin responsive element
LuPP2C22	ABRE	TACGGTC	996	7	+	Abscisic acid responsive element
LuPP2C22	ABRE	ACGTG	1616	5	-	Abscisic acid responsive element
LuPP2C22	ARE	AAACCA	648	6	-	Anaerobic induction element
LuPP2C22	G-Box	CACGTT	1616	6	+	Light responsive element
LuPP2C22	TC-rich repeats	GTTTTCTTAC	1687	10	+	Defense and stress-responsive element
LuPP2C22	O2-site	GATGACATGG	164	9	+	Zein metabolism regulatory element
LuPP2C22	O2-site	GATGA(C/T)(A/G)TG(A/G)	269	8	+	Zein metabolism regulatory element
LuPP2C22	ATCT-motif	AATCTAATCC	579	9	+	Light responsive element
LuPP2C22	CGTCA-motif	CGTCA	7	5	-	MeJA responsive element
LuPP2C22	CGTCA-motif	CGTCA	56	5	-	MeJA responsive element
LuPP2C22	CGTCA-motif	CGTCA	1154	5	+	MeJA responsive element
LuPP2C22	CGTCA-motif	CGTCA	1214	5	+	MeJA responsive element
LuPP2C22	CGTCA-motif	CGTCA	1266	5	+	MeJA responsive element
LuPP2C22	CGTCA-motif	CGTCA	1714	5	+	MeJA responsive element
LuPP2C22	Box 4	ATTAAT	1707	6	-	Light responsive element
LuPP2C22	TCCC-motif	TCTCCCT	1895	7	+	Light responsive element
LuPP2C22	TCT-motif	TCTTAC	1691	6	+	Light responsive element
LuPP2C22	TCT-motif	TCTTAC	1953	6	+	Light responsive element
LuPP2C22	TGA-element	AACGAC	1171	6	+	Auxin responsive element
LuPP2C22	TGACG-motif	TGACG	7	5	+	MeJA responsive element
LuPP2C22	TGACG-motif	TGACG	56	5	+	MeJA responsive element
LuPP2C22	TGACG-motif	TGACG	1154	5	-	MeJA responsive element
LuPP2C22	TGACG-motif	TGACG	1214	5	-	MeJA responsive element
LuPP2C22	TGACG-motif	TGACG	1266	5	-	MeJA responsive element
LuPP2C22	TGACG-motif	TGACG	1714	5	-	MeJA responsive element
LuPP2C23	MBS	CAACTG	1137	6	+	MYB binding site involved in drought-inducibility
LuPP2C23	MBS	CAACTG	1281	6	+	MYB binding site involved in drought-inducibility
LuPP2C23	CCAAT-box	CAACGG	1896	6	+	MYBHv1 binding site
LuPP2C23	MRE	AACCTAA	1924	7	+	Light responsive element
LuPP2C23	circadian	CAAAGATATC	1445	9	-	Circadian responsive element
LuPP2C23	GCN4_motif	TGAGTCA	703	7	+	Endosperm expression element
LuPP2C23	GT1-motif	GGTTAA	623	6	+	light responsive element
LuPP2C23	GT1-motif	GGTTAAT	1383	7	-	light responsive element
LuPP2C23	GT1-motif	GGTTAA	1384	6	-	light responsive element
LuPP2C23	TCCC-motif	TCTCCCT	1807	7	+	Light responsive element
LuPP2C23	LTR	CCGAAA	1145	6	+	Low-temperature responsive element
LuPP2C23	LTR	CCGAAA	1750	6	+	Low-temperature responsive element
LuPP2C23	ABRE	ACGTG	264	5	-	Abscisic acid responsive element
LuPP2C23	ABRE	ACGTG	788	5	+	Abscisic acid responsive element
LuPP2C23	ABRE	GACACGTGGC	1578	9	-	Abscisic acid responsive element
LuPP2C23	ABRE	CACGTG	1580	6	-	Abscisic acid responsive element
LuPP2C23	ABRE	ACGTG	1581	5	+	Abscisic acid responsive element
LuPP2C23	ABRE	ACGTG	1685	5	-	Abscisic acid responsive element
LuPP2C23	ABRE	GACACGTGGC	1768	9	+	Abscisic acid responsive element
LuPP2C23	ABRE	CACGTG	1770	6	-	Abscisic acid responsive element
LuPP2C23	ABRE	ACGTG	1771	5	+	Abscisic acid responsive element
LuPP2C23	ABRE	ACGTG	1803	5	-	Abscisic acid responsive element
LuPP2C23	P-box	CCTTTTG	1157	7	-	Gibberellin responsive element
LuPP2C23	ARE	AAACCA	946	6	+	Anaerobic induction element
LuPP2C23	ARE	AAACCA	1295	6	+	Anaerobic induction element
LuPP2C23	GARE-motif	TCTGTTG	583	7	-	Gibberellin responsive element
LuPP2C23	TCA-element	CCATCTTTTT	1636	9	-	Salicylic acid responsive element
LuPP2C23	O2-site	GTTGACGTGA	1107	9	-	Zein metabolism regulatory element
LuPP2C23	G-Box	CACGTG	1580	6	-	Light responsive element
LuPP2C23	G-Box	CACGTG	1770	6	-	Light responsive element
LuPP2C23	G-box	CACGTC	264	6	+	Light responsive element
LuPP2C23	G-box	TACGTG	787	6	+	Light responsive element
LuPP2C23	G-box	TAACACGTAG	1237	9	+	Light responsive element
LuPP2C23	G-box	ACACGTGT	1579	8	-	Light responsive element
LuPP2C23	G-box	CACGTG	1580	6	-	Light responsive element
LuPP2C23	G-box	TACGTG	1685	6	-	Light responsive element
LuPP2C23	G-box	CACGTG	1770	6	-	Light responsive element
LuPP2C23	G-box	CACGTC	1803	6	+	Light responsive element
LuPP2C23	CAT-box	GCCACT	150	6	+	Meristem expression element
LuPP2C23	CGTCA-motif	CGTCA	266	5	+	MeJA responsive element
LuPP2C23	CGTCA-motif	CGTCA	757	5	+	MeJA responsive element
LuPP2C23	CGTCA-motif	CGTCA	1016	5	+	MeJA responsive element
LuPP2C23	CGTCA-motif	CGTCA	1363	5	+	MeJA responsive element
LuPP2C23	CGTCA-motif	CGTCA	1521	5	+	MeJA responsive element
LuPP2C23	CGTCA-motif	CGTCA	1597	5	+	MeJA responsive element
LuPP2C23	CGTCA-motif	CGTCA	1774	5	-	MeJA responsive element
LuPP2C23	ACE	GCGACGTACC	1683	9	+	Light responsive element
LuPP2C23	TGACG-motif	TGACG	266	5	-	MeJA responsive element
LuPP2C23	TGACG-motif	TGACG	757	5	-	MeJA responsive element
LuPP2C23	TGACG-motif	TGACG	1016	5	-	MeJA responsive element
LuPP2C23	TGACG-motif	TGACG	1363	5	-	MeJA responsive element
LuPP2C23	TGACG-motif	TGACG	1521	5	-	MeJA responsive element
LuPP2C23	TGACG-motif	TGACG	1597	5	-	MeJA responsive element
LuPP2C23	TGACG-motif	TGACG	1774	5	+	MeJA responsive element
LuPP2C24	ABRE	ACGTG	1074	5	+	Abscisic acid responsive element
LuPP2C24	ABRE	CACGTG	1269	6	-	Abscisic acid responsive element
LuPP2C24	ABRE	ACGTG	1270	5	+	Abscisic acid responsive element
LuPP2C24	ABRE	GCAACGTGTC	1352	9	-	Abscisic acid responsive element
LuPP2C24	ABRE	ACGTG	1354	5	-	Abscisic acid responsive element
LuPP2C24	LTR	CCGAAA	1564	6	+	Low-temperature responsive element
LuPP2C24	TCA-element	CCATCTTTTT	720	9	-	Salicylic acid responsive element
LuPP2C24	TCA-element	CCATCTTTTT	1602	9	+	Salicylic acid responsive element
LuPP2C24	TC-rich repeats	ATTCTCTAAC	752	9	+	Defense and stress-responsive element
LuPP2C24	G-box	CACGAC	279	6	-	Light responsive element
LuPP2C24	G-box	CACGTC	1073	6	-	Light responsive element
LuPP2C24	G-box	GCCACGTGGA	1267	10	-	Light responsive element
LuPP2C24	G-box	CACGTG	1269	6	-	Light responsive element
LuPP2C24	G-Box	CACGTG	1269	6	-	Light responsive element
LuPP2C24	G-Box	CACGTT	1354	6	+	Light responsive element
LuPP2C24	P-box	CCTTTTG	140	7	-	Gibberellin responsive element
LuPP2C24	ARE	AAACCA	240	6	-	Anaerobic induction element
LuPP2C24	ARE	AAACCA	1527	6	+	Anaerobic induction element
LuPP2C24	ARE	AAACCA	1897	6	-	Anaerobic induction element
LuPP2C24	CGTCA-motif	CGTCA	1019	5	+	MeJA responsive element
LuPP2C24	CGTCA-motif	CGTCA	1072	5	-	MeJA responsive element
LuPP2C24	CGTCA-motif	CGTCA	1444	5	+	MeJA responsive element
LuPP2C24	CGTCA-motif	CGTCA	1967	5	-	MeJA responsive element
LuPP2C24	CAT-box	GCCACT	1621	6	+	Meristem expression element
LuPP2C24	ACE	GCGACGTACC	1687	9	-	Light responsive element
LuPP2C24	Box II	CCACGTGGC	1268	9	+	Light responsive element
LuPP2C24	TGACG-motif	TGACG	1019	5	-	MeJA responsive element
LuPP2C24	TGACG-motif	TGACG	1072	5	+	MeJA responsive element
LuPP2C24	TGACG-motif	TGACG	1444	5	-	MeJA responsive element
LuPP2C24	TGACG-motif	TGACG	1967	5	+	MeJA responsive element
LuPP2C24	Box 4	ATTAAT	552	6	+	Light responsive element
LuPP2C24	Box 4	ATTAAT	633	6	+	Light responsive element
LuPP2C24	Box 4	ATTAAT	1085	6	-	Light responsive element
LuPP2C24	Box 4	ATTAAT	1089	6	-	Light responsive element
LuPP2C24	Box 4	ATTAAT	1662	6	-	Light responsive element
LuPP2C24	Box 4	ATTAAT	1830	6	-	Light responsive element
LuPP2C24	GT1-motif	GGTTAA	83	6	+	light responsive element
LuPP2C24	GT1-motif	GGTTAAT	473	7	+	light responsive element
LuPP2C24	GT1-motif	GGTTAAT	664	7	-	light responsive element
LuPP2C24	GT1-motif	GGTTAA	665	6	-	light responsive element
LuPP2C25	ARE	AAACCA	973	6	-	Anaerobic induction element
LuPP2C25	ARE	AAACCA	1893	6	+	Anaerobic induction element
LuPP2C25	RY-element	CATGCATG	404	8	+	Seed-specific regulation element
LuPP2C25	RY-element	CATGCATG	843	8	+	Seed-specific regulation element
LuPP2C25	G-box	TAACACGTAG	198	9	-	Light responsive element
LuPP2C25	G-box	TACGTG	199	6	+	Light responsive element
LuPP2C25	G-box	TCCACGTGGCATT	533	12	-	Light responsive element
LuPP2C25	G-box	CTTCCACGTGGCA	535	13	-	Light responsive element
LuPP2C25	G-box	GCCACGTGGA	536	10	+	Light responsive element
LuPP2C25	G-box	CACGTG	538	6	+	Light responsive element
LuPP2C25	G-box	TACGTG	1114	6	-	Light responsive element
LuPP2C25	G-Box	TCCACATGGCA	535	10	-	Light responsive element
LuPP2C25	G-Box	CACGTG	538	6	+	Light responsive element
LuPP2C25	G-Box	CACGTT	602	6	+	Light responsive element
LuPP2C25	CCAAT-box	CAACGG	587	6	+	MYBHv1 binding site
LuPP2C25	AE-box	AGAAACTT	127	8	-	Light responsive element
LuPP2C25	AE-box	AGAAACTT	1550	8	+	Light responsive element
LuPP2C25	TATC-box	TATCCCA	39	7	-	Gibberellin responsive element
LuPP2C25	ABRE	ACGTG	200	5	+	Abscisic acid responsive element
LuPP2C25	ABRE	CACGTG	538	6	+	Abscisic acid responsive element
LuPP2C25	ABRE	ACGTG	539	5	+	Abscisic acid responsive element
LuPP2C25	ABRE	ACGTG	602	5	-	Abscisic acid responsive element
LuPP2C25	ABRE	ACGTG	1114	5	-	Abscisic acid responsive element
LuPP2C25	Box 4	ATTAAT	22	6	+	Light responsive element
LuPP2C25	Box 4	ATTAAT	283	6	+	Light responsive element
LuPP2C25	Box 4	ATTAAT	802	6	+	Light responsive element
LuPP2C25	Box 4	ATTAAT	860	6	+	Light responsive element
LuPP2C25	Box 4	ATTAAT	1124	6	-	Light responsive element
LuPP2C25	Box 4	ATTAAT	1326	6	-	Light responsive element
LuPP2C25	MSA-like	TCCAACGGT	585	9	+	Cell cycle regulation element
LuPP2C25	GT1-motif	GGTTAA	1211	6	+	light responsive element
LuPP2C25	GT1-motif	GGTTAAT	1592	7	+	light responsive element
LuPP2C25	TCT-motif	TCTTAC	873	6	-	Light responsive element
LuPP2C25	chs-CMA2a	TCACTTGA	181	8	+	Light responsive element
LuPP2C25	TGACG-motif	TGACG	303	5	-	MeJA responsive element
LuPP2C25	chs-CMA1a	TTACTTAA	1377	8	+	Light responsive element
LuPP2C25	GATA-motif	GATAGGA	1865	7	-	Light responsive element
LuPP2C25	Box II	CCACGTGGC	536	9	-	Light responsive element
LuPP2C25	ACE	CTAACGTATT	779	9	+	Light responsive element
LuPP2C25	CGTCA-motif	CGTCA	303	5	+	MeJA responsive element
LuPP2C26	TGA-element	AACGAC	944	6	+	Auxin responsive element
LuPP2C26	Box 4	ATTAAT	1703	6	-	Light responsive element
LuPP2C26	TCCC-motif	TCTCCCT	890	7	+	Light responsive element
LuPP2C26	CCAAT-box	CAACGG	1551	6	+	MYBHv1 binding site
LuPP2C26	MBS	CAACTG	353	6	-	MYB binding site involved in drought-inducibility
LuPP2C26	TGACG-motif	TGACG	940	5	-	MeJA responsive element
LuPP2C26	TGACG-motif	TGACG	971	5	-	MeJA responsive element
LuPP2C26	TGACG-motif	TGACG	977	5	-	MeJA responsive element
LuPP2C26	TGACG-motif	TGACG	1604	5	-	MeJA responsive element
LuPP2C26	TGACG-motif	TGACG	1651	5	+	MeJA responsive element
LuPP2C26	TGACG-motif	TGACG	1657	5	+	MeJA responsive element
LuPP2C26	TCT-motif	TCTTAC	1511	6	+	Light responsive element
LuPP2C26	CGTCA-motif	CGTCA	940	5	+	MeJA responsive element
LuPP2C26	CGTCA-motif	CGTCA	971	5	+	MeJA responsive element
LuPP2C26	CGTCA-motif	CGTCA	977	5	+	MeJA responsive element
LuPP2C26	CGTCA-motif	CGTCA	1604	5	+	MeJA responsive element
LuPP2C26	CGTCA-motif	CGTCA	1651	5	-	MeJA responsive element
LuPP2C26	CGTCA-motif	CGTCA	1657	5	-	MeJA responsive element
LuPP2C26	CAT-box	GCCACT	377	6	+	Meristem expression element
LuPP2C26	CAT-box	GCCACT	480	6	+	Meristem expression element
LuPP2C26	CAT-box	GCCACT	1524	6	+	Meristem expression element
LuPP2C26	CAT-box	GCCACT	1962	6	-	Meristem expression element
LuPP2C26	GC-motif	CCCCCG	1008	6	-	Anaerobic induction element
LuPP2C26	G-box	ACACGTGT	490	8	+	Light responsive element
LuPP2C26	G-box	CACGTG	491	6	+	Light responsive element
LuPP2C26	G-box	ACACGTG(G/t)CACC	863	10.5	-	Light responsive element
LuPP2C26	G-box	ACACGTGT	867	8	+	Light responsive element
LuPP2C26	G-box	CACGTG	868	6	+	Light responsive element
LuPP2C26	G-box	CACGTC	947	6	-	Light responsive element
LuPP2C26	G-box	CACGAC	994	6	+	Light responsive element
LuPP2C26	G-box	ACACGTGT	1081	8	-	Light responsive element
LuPP2C26	G-box	CACGTG	1082	6	-	Light responsive element
LuPP2C26	G-box	CCACGTAA	1484	8	+	Light responsive element
LuPP2C26	G-box	TACGTG	1485	6	-	Light responsive element
LuPP2C26	G-box	ACACGTGT	1515	8	-	Light responsive element
LuPP2C26	G-box	CACGTG	1516	6	-	Light responsive element
LuPP2C26	G-Box	CACGTT	369	6	-	Light responsive element
LuPP2C26	G-Box	CACGTG	491	6	+	Light responsive element
LuPP2C26	G-Box	CACGTG	868	6	+	Light responsive element
LuPP2C26	G-Box	CACGTG	1082	6	-	Light responsive element
LuPP2C26	G-Box	CACGTG	1516	6	-	Light responsive element
LuPP2C26	TCA-element	CCATCTTTTT	3	9	-	Salicylic acid responsive element
LuPP2C26	TCA-element	CCATCTTTTT	1887	9	-	Salicylic acid responsive element
LuPP2C26	ARE	AAACCA	753	6	+	Anaerobic induction element
LuPP2C26	ARE	AAACCA	1040	6	-	Anaerobic induction element
LuPP2C26	ARE	AAACCA	1345	6	-	Anaerobic induction element
LuPP2C26	RY-element	CATGCATG	244	8	+	Seed-specific regulation element
LuPP2C26	ABRE	GCAACGTGTC	367	9	+	Abscisic acid responsive element
LuPP2C26	ABRE	ACGTG	370	5	+	Abscisic acid responsive element
LuPP2C26	ABRE	CACGTG	491	6	+	Abscisic acid responsive element
LuPP2C26	ABRE	ACGTG	492	5	+	Abscisic acid responsive element
LuPP2C26	ABRE	GACACGTGGC	866	9	+	Abscisic acid responsive element
LuPP2C26	ABRE	CACGTG	868	6	+	Abscisic acid responsive element
LuPP2C26	ABRE	ACGTG	869	5	+	Abscisic acid responsive element
LuPP2C26	ABRE	ACGTG	948	5	+	Abscisic acid responsive element
LuPP2C26	ABRE	CACGTG	1082	6	-	Abscisic acid responsive element
LuPP2C26	ABRE	ACGTG	1083	5	+	Abscisic acid responsive element
LuPP2C26	ABRE	ACGTG	1485	5	-	Abscisic acid responsive element
LuPP2C26	ABRE	CACGTG	1516	6	-	Abscisic acid responsive element
LuPP2C26	ABRE	ACGTG	1517	5	+	Abscisic acid responsive element
LuPP2C26	Sp1	GGGCGG	517	6	-	light responsive element
LuPP2C26	Sp1	GGGCGG	1564	6	-	light responsive element
LuPP2C27	GATA-motif	AAGATAAGATT	304	10	-	Light responsive element
LuPP2C27	CGTCA-motif	CGTCA	379	5	+	MeJA responsive element
LuPP2C27	CGTCA-motif	CGTCA	1660	5	+	MeJA responsive element
LuPP2C27	CGTCA-motif	CGTCA	1988	5	+	MeJA responsive element
LuPP2C27	CAT-box	GCCACT	525	6	-	Meristem expression element
LuPP2C27	Box 4	ATTAAT	452	6	+	Light responsive element
LuPP2C27	Box 4	ATTAAT	611	6	+	Light responsive element
LuPP2C27	GT1-motif	GGTTAAT	963	7	-	light responsive element
LuPP2C27	GT1-motif	GGTTAA	964	6	-	light responsive element
LuPP2C27	GT1-motif	GGTTAA	1641	6	+	light responsive element
LuPP2C27	TCT-motif	TCTTAC	572	6	-	Light responsive element
LuPP2C27	TGACG-motif	TGACG	379	5	-	MeJA responsive element
LuPP2C27	TGACG-motif	TGACG	1660	5	-	MeJA responsive element
LuPP2C27	TGACG-motif	TGACG	1988	5	-	MeJA responsive element
LuPP2C27	LTR	CCGAAA	1829	6	-	Low-temperature responsive element
LuPP2C27	3-AF1 binding site	TAAGAGAGGAA	1789	10	-	light responsive element
LuPP2C27	ABRE	ACGTG	471	5	+	Abscisic acid responsive element
LuPP2C27	ABRE	ACGTG	1472	5	+	Abscisic acid responsive element
LuPP2C27	ABRE	ACGTG	1551	5	+	Abscisic acid responsive element
LuPP2C27	ABRE	ACGTG	1624	5	-	Abscisic acid responsive element
LuPP2C27	ABRE	ACGTG	1658	5	-	Abscisic acid responsive element
LuPP2C27	ABRE	GACACGTGGC	1675	9	-	Abscisic acid responsive element
LuPP2C27	ABRE	CACGTG	1677	6	-	Abscisic acid responsive element
LuPP2C27	ABRE	ACGTG	1678	5	+	Abscisic acid responsive element
LuPP2C27	G-box	CACGTC	470	6	-	Light responsive element
LuPP2C27	G-box	TACGTG	1624	6	-	Light responsive element
LuPP2C27	G-box	CACGTC	1658	6	+	Light responsive element
LuPP2C27	G-box	CTTCCACGTGGCA	1673	12	+	Light responsive element
LuPP2C27	G-box	tgACACGTGGCA	1674	11	-	Light responsive element
LuPP2C27	G-box	GCCACGTGGA	1675	9	-	Light responsive element
LuPP2C27	G-box	CACGTG	1677	6	-	Light responsive element
LuPP2C27	G-Box	CACGTT	1471	6	-	Light responsive element
LuPP2C27	G-Box	CACGTT	1550	6	-	Light responsive element
LuPP2C27	G-Box	CACGTG	1677	6	-	Light responsive element
LuPP2C27	O2-site	GTTGACGTGA	467	9	+	Zein metabolism regulatory element
LuPP2C27	O2-site	GTTGACGTGA	1657	9	-	Zein metabolism regulatory element
LuPP2C27	CCAAT-box	CAACGG	179	6	+	MYBHv1 binding site
LuPP2C27	TCA-element	CCATCTTTTT	741	9	+	Salicylic acid responsive element
LuPP2C27	TCA-element	CCATCTTTTT	1291	9	+	Salicylic acid responsive element
LuPP2C27	TCA-element	CCATCTTTTT	1633	9	-	Salicylic acid responsive element
LuPP2C27	TC-rich repeats	ATTCTCTAAC	52	9	-	Defense and stress-responsive element
LuPP2C28	MRE	AACCTAA	1395	7	-	Light responsive element
LuPP2C28	CGTCA-motif	CGTCA	366	5	+	MeJA responsive element
LuPP2C28	CGTCA-motif	CGTCA	1881	5	+	MeJA responsive element
LuPP2C28	CAT-box	GCCACT	1323	6	-	Meristem expression element
LuPP2C28	circadian	CAAAGATATC	902	9	-	Circadian responsive element
LuPP2C28	Box 4	ATTAAT	122	6	+	Light responsive element
LuPP2C28	TCCC-motif	TCTCCCT	1721	7	-	Light responsive element
LuPP2C28	GT1-motif	GGTTAA	21	6	+	light responsive element
LuPP2C28	GT1-motif	GGTTAAT	228	7	-	light responsive element
LuPP2C28	GT1-motif	GGTTAA	229	6	-	light responsive element
LuPP2C28	GT1-motif	GGTTAAT	1164	7	-	light responsive element
LuPP2C28	GT1-motif	GGTTAA	1165	6	-	light responsive element
LuPP2C28	GT1-motif	GGTTAA	1398	6	+	light responsive element
LuPP2C28	GT1-motif	GGTTAA	1904	6	-	light responsive element
LuPP2C28	TCT-motif	TCTTAC	1706	6	-	Light responsive element
LuPP2C28	TGACG-motif	TGACG	366	5	-	MeJA responsive element
LuPP2C28	TGACG-motif	TGACG	1881	5	-	MeJA responsive element
LuPP2C28	TATC-box	TATCCCA	666	7	-	Gibberellin responsive element
LuPP2C28	Sp1	GGGCGG	1831	6	-	light responsive element
LuPP2C28	LTR	CCGAAA	401	6	+	Low-temperature responsive element
LuPP2C28	LTR	CCGAAA	849	6	+	Low-temperature responsive element
LuPP2C28	LTR	CCGAAA	1172	6	-	Low-temperature responsive element
LuPP2C28	ABRE	CACGTG	716	6	+	Abscisic acid responsive element
LuPP2C28	ABRE	ACGTG	717	5	+	Abscisic acid responsive element
LuPP2C28	ABRE	ACGTG	1024	5	-	Abscisic acid responsive element
LuPP2C28	ABRE	ACGTG	1541	5	+	Abscisic acid responsive element
LuPP2C28	GARE-motif	TCTGTTG	751	7	-	Gibberellin responsive element
LuPP2C28	GARE-motif	TCTGTTG	996	7	+	Gibberellin responsive element
LuPP2C28	TCA-element	CCATCTTTTT	1055	10	+	Salicylic acid responsive element
LuPP2C28	TCA-element	CCATCTTTTT	1767	9	+	Salicylic acid responsive element
LuPP2C28	G-box	CACGTG	716	6	+	Light responsive element
LuPP2C28	G-box	CCACGTAA	1023	8	+	Light responsive element
LuPP2C28	G-box	TACGTG	1024	6	-	Light responsive element
LuPP2C28	G-box	TACGTG	1540	6	+	Light responsive element
LuPP2C28	G-Box	CACGTG	716	6	+	Light responsive element
LuPP2C29	ABRE	TACGGTC	1456	7	+	Abscisic acid responsive element
LuPP2C29	AE-box	AGAAACAA	484	8	-	Light responsive element
LuPP2C29	LTR	CCGAAA	43	6	-	Low-temperature responsive element
LuPP2C29	O2-site	GATGATGTGG	835	9	-	Zein metabolism regulatory element
LuPP2C29	O2-site	GATGACATGG	877	9	-	Zein metabolism regulatory element
LuPP2C29	ATCT-motif	AATCTAATCC	1666	9	+	Light responsive element
LuPP2C29	I-box	TGATAATGT	1194	9	-	Light responsive element
LuPP2C29	ARE	AAACCA	630	6	-	Anaerobic induction element
LuPP2C29	ARE	AAACCA	1063	6	+	Anaerobic induction element
LuPP2C29	ARE	AAACCA	1592	6	+	Anaerobic induction element
LuPP2C29	GCN4_motif	TGAGTCA	1223	7	+	Endosperm expression element
LuPP2C29	ACE	CTAACGTATT	817	9	-	Light responsive element
LuPP2C29	CAT-box	GCCACT	1448	6	-	Meristem expression element
LuPP2C29	CGTCA-motif	CGTCA	1404	5	+	MeJA responsive element
LuPP2C29	CGTCA-motif	CGTCA	1993	5	-	MeJA responsive element
LuPP2C29	MRE	AACCTAA	923	7	+	Light responsive element
LuPP2C29	GATA-motif	AAGATAAGATT	928	10	+	Light responsive element
LuPP2C29	GATA-motif	GATAGGA	1848	7	-	Light responsive element
LuPP2C29	AAAC-motif	CAATCAAAACCT	891	11	+	light responsive element
LuPP2C29	TGACG-motif	TGACG	1404	5	-	MeJA responsive element
LuPP2C29	TGACG-motif	TGACG	1993	5	+	MeJA responsive element
LuPP2C29	Box 4	ATTAAT	158	6	+	Light responsive element
LuPP2C29	Box 4	ATTAAT	972	6	+	Light responsive element
LuPP2C3	GARE-motif	TCTGTTG	485	7	-	Gibberellin responsive element
LuPP2C3	ARE	AAACCA	1231	6	+	Anaerobic induction element
LuPP2C3	ARE	AAACCA	1938	6	+	Anaerobic induction element
LuPP2C3	TC-rich repeats	ATTCTCTAAC	623	9	-	Defense and stress-responsive element
LuPP2C3	ATCT-motif	AATCTAATCC	1795	9	+	Light responsive element
LuPP2C3	G-box	CACGAC	663	6	+	Light responsive element
LuPP2C3	Sp1	GGGCGG	1257	6	+	light responsive element
LuPP2C3	MBS	CAACTG	23	6	+	MYB binding site involved in drought-inducibility
LuPP2C3	LTR	CCGAAA	1929	6	+	Low-temperature responsive element
LuPP2C3	GT1-motif	GGTTAA	1168	6	-	light responsive element
LuPP2C3	Box 4	ATTAAT	336	6	+	Light responsive element
LuPP2C3	Box 4	ATTAAT	1194	6	-	Light responsive element
LuPP2C3	Box 4	ATTAAT	1462	6	-	Light responsive element
LuPP2C3	chs-CMA2a	TCACTTGA	1729	8	+	Light responsive element
LuPP2C3	TGACG-motif	TGACG	462	5	-	MeJA responsive element
LuPP2C3	TGACG-motif	TGACG	520	5	+	MeJA responsive element
LuPP2C3	TGA-element	AACGAC	150	6	+	Auxin responsive element
LuPP2C3	CAG-motif	GAAAGGCAGAC	96	10	-	Light responsive element
LuPP2C3	MRE	AACCTAA	1170	7	+	Light responsive element
LuPP2C3	CGTCA-motif	CGTCA	462	5	+	MeJA responsive element
LuPP2C3	CGTCA-motif	CGTCA	520	5	-	MeJA responsive element
LuPP2C3	GCN4_motif	TGAGTCA	673	7	+	Endosperm expression element
LuPP2C3	GCN4_motif	TGAGTCA	910	7	+	Endosperm expression element
LuPP2C30	ARE	AAACCA	594	6	-	Anaerobic induction element
LuPP2C30	ARE	AAACCA	1334	6	-	Anaerobic induction element
LuPP2C30	AuxRR-core	GGTCCAT	56	7	+	Auxin responsive element
LuPP2C30	O2-site	GTTGACGTGA	1983	9	+	Zein metabolism regulatory element
LuPP2C30	G-Box	CACGTT	1499	6	+	Light responsive element
LuPP2C30	Sp1	GGGCGG	105	6	-	light responsive element
LuPP2C30	Sp1	GGGCGG	902	6	+	light responsive element
LuPP2C30	Sp1	GGGCGG	978	6	+	light responsive element
LuPP2C30	MBS	CAACTG	218	6	-	MYB binding site involved in drought-inducibility
LuPP2C30	LTR	CCGAAA	86	6	-	Low-temperature responsive element
LuPP2C30	LTR	CCGAAA	1916	6	+	Low-temperature responsive element
LuPP2C30	ABRE	ACGTG	1499	5	-	Abscisic acid responsive element
LuPP2C30	Box 4	ATTAAT	889	6	+	Light responsive element
LuPP2C30	Box 4	ATTAAT	1299	6	-	Light responsive element
LuPP2C30	Box 4	ATTAAT	1686	6	-	Light responsive element
LuPP2C30	GT1-motif	GGTTAA	345	6	+	light responsive element
LuPP2C30	TGACG-motif	TGACG	469	5	-	MeJA responsive element
LuPP2C30	TGACG-motif	TGACG	1061	5	+	MeJA responsive element
LuPP2C30	TGACG-motif	TGACG	1088	5	+	MeJA responsive element
LuPP2C30	TGA-element	AACGAC	724	6	-	Auxin responsive element
LuPP2C30	TGA-element	AACGAC	1206	6	-	Auxin responsive element
LuPP2C30	GC-motif	CCCCCG	1142	6	-	Anaerobic induction element
LuPP2C30	GATA-motif	GATAGGG	898	7	+	Light responsive element
LuPP2C30	GATA-motif	GATAGGA	1529	7	-	Light responsive element
LuPP2C30	CGTCA-motif	CGTCA	469	5	+	MeJA responsive element
LuPP2C30	CGTCA-motif	CGTCA	1061	5	-	MeJA responsive element
LuPP2C30	CGTCA-motif	CGTCA	1088	5	-	MeJA responsive element
LuPP2C30	CAT-box	GCCACT	795	6	+	Meristem expression element
LuPP2C31	TCCC-motif	TCTCCCT	131	7	-	Light responsive element
LuPP2C31	Box 4	ATTAAT	948	6	+	Light responsive element
LuPP2C31	Box 4	ATTAAT	977	6	+	Light responsive element
LuPP2C31	Box 4	ATTAAT	1004	6	-	Light responsive element
LuPP2C31	GT1-motif	GGTTAAT	615	7	+	light responsive element
LuPP2C31	TGACG-motif	TGACG	1452	5	-	MeJA responsive element
LuPP2C31	TGACG-motif	TGACG	1506	5	-	MeJA responsive element
LuPP2C31	TGA-element	AACGAC	1593	6	+	Auxin responsive element
LuPP2C31	GATA-motif	GATAGGA	94	7	-	Light responsive element
LuPP2C31	CGTCA-motif	CGTCA	1452	5	+	MeJA responsive element
LuPP2C31	CGTCA-motif	CGTCA	1506	5	+	MeJA responsive element
LuPP2C31	CAT-box	GCCACT	1876	6	+	Meristem expression element
LuPP2C31	circadian	CAAAGATATC	215	9	-	Circadian responsive element
LuPP2C31	RY-element	CATGCATG	728	8	+	Seed-specific regulation element
LuPP2C31	ARE	AAACCA	897	6	+	Anaerobic induction element
LuPP2C31	GARE-motif	TCTGTTG	380	7	-	Gibberellin responsive element
LuPP2C31	TC-rich repeats	ATTCTCTAAC	1531	9	+	Defense and stress-responsive element
LuPP2C31	TCA-element	CCATCTTTTT	144	9	-	Salicylic acid responsive element
LuPP2C31	TCA-element	CCATCTTTTT	1091	9	+	Salicylic acid responsive element
LuPP2C31	G-box	CACGTC	1596	6	-	Light responsive element
LuPP2C31	G-box	TACGTG	1625	6	-	Light responsive element
LuPP2C31	G-box	CACGTC	1762	6	-	Light responsive element
LuPP2C31	G-box	ACACGTGT	1855	8	-	Light responsive element
LuPP2C31	G-box	CACGTG	1856	6	-	Light responsive element
LuPP2C31	G-Box	CACGTT	1279	6	+	Light responsive element
LuPP2C31	G-Box	CACGTG	1856	6	-	Light responsive element
LuPP2C31	LTR	CCGAAA	758	6	-	Low-temperature responsive element
LuPP2C31	ABRE	ACGTG	1279	5	-	Abscisic acid responsive element
LuPP2C31	ABRE	ACGTG	1597	5	+	Abscisic acid responsive element
LuPP2C31	ABRE	ACGTG	1625	5	-	Abscisic acid responsive element
LuPP2C31	ABRE	GACACGTGGC	1760	9	+	Abscisic acid responsive element
LuPP2C31	ABRE	ACGTG	1763	5	+	Abscisic acid responsive element
LuPP2C31	ABRE	CACGTG	1856	6	-	Abscisic acid responsive element
LuPP2C31	ABRE	ACGTG	1857	5	+	Abscisic acid responsive element
LuPP2C32	ABRE	ACGTG	1197	5	-	Abscisic acid responsive element
LuPP2C32	ATCT-motif	AATCTAATCC	804	9	-	Light responsive element
LuPP2C32	G-Box	CACGTT	1197	6	+	Light responsive element
LuPP2C32	ARE	AAACCA	446	6	-	Anaerobic induction element
LuPP2C32	ARE	AAACCA	509	6	-	Anaerobic induction element
LuPP2C32	ARE	AAACCA	537	6	-	Anaerobic induction element
LuPP2C32	ARE	AAACCA	572	6	-	Anaerobic induction element
LuPP2C32	ARE	AAACCA	600	6	-	Anaerobic induction element
LuPP2C32	ARE	AAACCA	635	6	-	Anaerobic induction element
LuPP2C32	ARE	AAACCA	670	6	-	Anaerobic induction element
LuPP2C32	ARE	AAACCA	698	6	-	Anaerobic induction element
LuPP2C32	ARE	AAACCA	855	6	-	Anaerobic induction element
LuPP2C32	ARE	AAACCA	890	6	-	Anaerobic induction element
LuPP2C32	CGTCA-motif	CGTCA	1566	5	+	MeJA responsive element
LuPP2C32	TGA-box	TGACGTAA	1563	8	-	Auxin responsive element
LuPP2C32	MRE	AACCTAA	807	7	-	Light responsive element
LuPP2C32	TGACG-motif	TGACG	1566	5	-	MeJA responsive element
LuPP2C32	TGA-element	AACGAC	1494	6	-	Auxin responsive element
LuPP2C32	TGA-element	AACGAC	1632	6	-	Auxin responsive element
LuPP2C32	TCT-motif	TCTTAC	1953	6	+	Light responsive element
LuPP2C32	TCCC-motif	TCTCCCT	1872	7	+	Light responsive element
LuPP2C32	Box 4	ATTAAT	1039	6	-	Light responsive element
LuPP2C32	Box 4	ATTAAT	1186	6	-	Light responsive element
LuPP2C32	Box 4	ATTAAT	1231	6	-	Light responsive element
LuPP2C32	Box 4	ATTAAT	1252	6	-	Light responsive element
LuPP2C32	Box 4	ATTAAT	1673	6	-	Light responsive element
LuPP2C32	GT1-motif	GGTTAA	363	6	+	light responsive element
LuPP2C32	GT1-motif	GGTTAA	492	6	-	light responsive element
LuPP2C32	GT1-motif	GGTTAA	555	6	-	light responsive element
LuPP2C32	GT1-motif	GGTTAA	618	6	-	light responsive element
LuPP2C32	GT1-motif	GGTTAA	653	6	-	light responsive element
LuPP2C33	LTR	CCGAAA	441	6	-	Low-temperature responsive element
LuPP2C33	TATC-box	TATCCCA	1887	7	-	Gibberellin responsive element
LuPP2C33	ABRE	AACCCGG	15	7	+	Abscisic acid responsive element
LuPP2C33	ABRE	ACGTG	410	5	-	Abscisic acid responsive element
LuPP2C33	ABRE	ACGTG	726	5	-	Abscisic acid responsive element
LuPP2C33	ARE	AAACCA	660	6	+	Anaerobic induction element
LuPP2C33	ARE	AAACCA	1090	6	+	Anaerobic induction element
LuPP2C33	ARE	AAACCA	1410	6	-	Anaerobic induction element
LuPP2C33	I-box	gGATAAGGTG	1979	9	+	Light responsive element
LuPP2C33	G-Box	CACGTT	410	6	+	Light responsive element
LuPP2C33	G-Box	CACGTT	726	6	+	Light responsive element
LuPP2C33	ATCT-motif	AATCTAATCC	489	9	+	Light responsive element
LuPP2C33	TCA-element	CCATCTTTTT	1250	9	-	Salicylic acid responsive element
LuPP2C33	TCA-element	CCATCTTTTT	1938	9	+	Salicylic acid responsive element
LuPP2C33	CCAAT-box	CAACGG	236	6	-	MYBHv1 binding site
LuPP2C33	CCAAT-box	CAACGG	1659	6	+	MYBHv1 binding site
LuPP2C33	O2-site	GATGACATGG	370	9	-	Zein metabolism regulatory element
LuPP2C33	MRE	AACCTAA	613	7	+	Light responsive element
LuPP2C33	MRE	AACCTAA	655	7	+	Light responsive element
LuPP2C33	Box II	ACACGTTGT	725	9	+	Light responsive element
LuPP2C33	GATA-motif	GATAGGA	264	7	-	Light responsive element
LuPP2C33	GATA-motif	GATAGGA	1669	7	-	Light responsive element
LuPP2C33	CAT-box	GCCACT	130	6	+	Meristem expression element
LuPP2C33	CAT-box	GCCACT	1588	6	+	Meristem expression element
LuPP2C33	CGTCA-motif	CGTCA	719	5	+	MeJA responsive element
LuPP2C33	CGTCA-motif	CGTCA	1143	5	+	MeJA responsive element
LuPP2C33	GT1-motif	GGTTAA	1012	6	-	light responsive element
LuPP2C33	Box 4	ATTAAT	1083	6	-	Light responsive element
LuPP2C33	TGACG-motif	TGACG	719	5	-	MeJA responsive element
LuPP2C33	TGACG-motif	TGACG	1143	5	-	MeJA responsive element
LuPP2C34	TCCC-motif	TCTCCCT	739	7	+	Light responsive element
LuPP2C34	Box 4	ATTAAT	1735	6	-	Light responsive element
LuPP2C34	GT1-motif	GGTTAAT	332	7	+	light responsive element
LuPP2C34	chs-CMA2a	TCACTTGA	1981	8	+	Light responsive element
LuPP2C34	TCT-motif	TCTTAC	360	6	+	Light responsive element
LuPP2C34	TGACG-motif	TGACG	610	5	+	MeJA responsive element
LuPP2C34	TGA-element	AACGAC	925	6	-	Auxin responsive element
LuPP2C34	GC-motif	CCCCCG	665	6	+	Anaerobic induction element
LuPP2C34	GATA-motif	GATAGGA	796	7	-	Light responsive element
LuPP2C34	GATA-motif	AAGGATAAGG	1352	10	-	Light responsive element
LuPP2C34	CGTCA-motif	CGTCA	610	5	-	MeJA responsive element
LuPP2C34	GCN4_motif	TGAGTCA	1100	7	-	Endosperm expression element
LuPP2C34	P-box	CCTTTTG	717	7	-	Gibberellin responsive element
LuPP2C34	P-box	CCTTTTG	1965	7	-	Gibberellin responsive element
LuPP2C34	ARE	AAACCA	1500	6	-	Anaerobic induction element
LuPP2C34	I-box	ccttatcct	1352	9	+	Light responsive element
LuPP2C34	AuxRR-core	GGTCCAT	490	7	-	Auxin responsive element
LuPP2C34	AuxRR-core	GGTCCAT	1657	7	+	Auxin responsive element
LuPP2C34	CCAAT-box	CAACGG	503	6	+	MYBHv1 binding site
LuPP2C34	CCAAT-box	CAACGG	1130	6	-	MYBHv1 binding site
LuPP2C34	TCA-element	CCATCTTTTT	749	9	-	Salicylic acid responsive element
LuPP2C34	TCA-element	TCAGAAGAGG	1219	9	-	Salicylic acid responsive element
LuPP2C34	TCA-element	CCATCTTTTT	1817	9	-	Salicylic acid responsive element
LuPP2C34	G-Box	CACGTT	150	6	-	Light responsive element
LuPP2C34	LTR	CCGAAA	461	6	-	Low-temperature responsive element
LuPP2C34	LTR	CCGAAA	1109	6	-	Low-temperature responsive element
LuPP2C34	MBS	CAACTG	900	6	-	MYB binding site involved in drought-inducibility
LuPP2C34	ABRE	ACGTG	151	5	+	Abscisic acid responsive element
LuPP2C35	I-box	gGATAAGGTG	899	9	+	Light responsive element
LuPP2C35	O2-site	GATGATGTGG	1677	9	-	Zein metabolism regulatory element
LuPP2C35	TCA-element	CCATCTTTTT	1017	10	-	Salicylic acid responsive element
LuPP2C35	TCA-element	TCAGAAGAGG	1914	9	-	Salicylic acid responsive element
LuPP2C35	AT1-motif	AATTATTTTTTATT	1462	13	+	Light responsive element
LuPP2C35	G-Box	CACGTT	338	6	+	Light responsive element
LuPP2C35	TATC-box	TATCCCA	1816	7	+	Gibberellin responsive element
LuPP2C35	Sp1	GGGCGG	1939	6	-	light responsive element
LuPP2C35	ATC-motif	AGCTATCCA	923	9	-	Light responsive element
LuPP2C35	MBS	CAACTG	508	6	-	MYB binding site involved in drought-inducibility
LuPP2C35	ABRE	ACGTG	338	5	-	Abscisic acid responsive element
LuPP2C35	ACA-motif	AATCACAACCATA	82	12	-	Light responsive element
LuPP2C35	MSA-like	TCAAACGGT	748	9	-	Cell cycle regulation element
LuPP2C35	TCCC-motif	TCTCCCT	1611	7	+	Light responsive element
LuPP2C35	TCCC-motif	TCTCCCT	1777	7	+	Light responsive element
LuPP2C35	Box 4	ATTAAT	655	6	+	Light responsive element
LuPP2C35	Box 4	ATTAAT	1332	6	-	Light responsive element
LuPP2C35	TCT-motif	TCTTAC	1237	6	+	Light responsive element
LuPP2C35	TGACG-motif	TGACG	990	5	-	MeJA responsive element
LuPP2C35	TGACG-motif	TGACG	1341	5	+	MeJA responsive element
LuPP2C35	TGACG-motif	TGACG	1369	5	+	MeJA responsive element
LuPP2C35	TGACG-motif	TGACG	1391	5	-	MeJA responsive element
LuPP2C35	MRE	AACCTAA	1958	7	-	Light responsive element
LuPP2C35	CGTCA-motif	CGTCA	990	5	+	MeJA responsive element
LuPP2C35	CGTCA-motif	CGTCA	1341	5	-	MeJA responsive element
LuPP2C35	CGTCA-motif	CGTCA	1369	5	-	MeJA responsive element
LuPP2C35	CGTCA-motif	CGTCA	1391	5	+	MeJA responsive element
LuPP2C36	TC-rich repeats	ATTCTCTAAC	1790	9	-	Defense and stress-responsive element
LuPP2C36	CCAAT-box	CAACGG	1105	6	+	MYBHv1 binding site
LuPP2C36	O2-site	GATGATGTGG	1167	9	-	Zein metabolism regulatory element
LuPP2C36	ATCT-motif	AATCTAATCC	90	9	-	Light responsive element
LuPP2C36	ARE	AAACCA	1300	6	-	Anaerobic induction element
LuPP2C36	I-box	gGATAAGGTG	443	9	-	Light responsive element
LuPP2C36	AE-box	AGAAACTT	1599	8	-	Light responsive element
LuPP2C36	LTR	CCGAAA	1124	6	+	Low-temperature responsive element
LuPP2C36	TGACG-motif	TGACG	1139	5	-	MeJA responsive element
LuPP2C36	GT1-motif	GGTTAA	447	6	-	light responsive element
LuPP2C36	TCCC-motif	TCTCCCT	1331	7	+	Light responsive element
LuPP2C36	Box 4	ATTAAT	515	6	+	Light responsive element
LuPP2C36	Box 4	ATTAAT	888	6	+	Light responsive element
LuPP2C36	Box 4	ATTAAT	1227	6	-	Light responsive element
LuPP2C36	MSA-like	TCCAACGGT	1103	9	+	Cell cycle regulation element
LuPP2C36	TCT-motif	TCTTAC	1443	6	+	Light responsive element
LuPP2C36	CGTCA-motif	CGTCA	1139	5	+	MeJA responsive element
LuPP2C36	circadian	CAAAGATATC	101	9	+	Circadian responsive element
LuPP2C36	GATA-motif	GATAGGA	1947	7	+	Light responsive element
LuPP2C36	GC-motif	CCCCCG	1537	6	+	Anaerobic induction element
LuPP2C36	GC-motif	CCCCCG	1541	6	-	Anaerobic induction element
LuPP2C37	TGA-element	AACGAC	1842	6	-	Auxin responsive element
LuPP2C37	CAG-motif	GAAAGGCAGAC	1934	10	-	Light responsive element
LuPP2C37	TGACG-motif	TGACG	205	5	-	MeJA responsive element
LuPP2C37	TGACG-motif	TGACG	449	5	-	MeJA responsive element
LuPP2C37	TGACG-motif	TGACG	747	5	-	MeJA responsive element
LuPP2C37	TCT-motif	TCTTAC	426	6	-	Light responsive element
LuPP2C37	MSA-like	TCCAACGGT	153	9	+	Cell cycle regulation element
LuPP2C37	C-box	ACGAGCACCGCC	196	11	-	Light responsive element
LuPP2C37	Box 4	ATTAAT	572	6	+	Light responsive element
LuPP2C37	Box 4	ATTAAT	1776	6	-	Light responsive element
LuPP2C37	CAT-box	GCCACT	580	6	+	Meristem expression element
LuPP2C37	CGTCA-motif	CGTCA	205	5	+	MeJA responsive element
LuPP2C37	CGTCA-motif	CGTCA	449	5	+	MeJA responsive element
LuPP2C37	CGTCA-motif	CGTCA	747	5	+	MeJA responsive element
LuPP2C37	chs-CMA1a	TTACTTAA	1107	8	+	Light responsive element
LuPP2C37	GC-motif	CCCCCG	225	6	+	Anaerobic induction element
LuPP2C37	CCAAT-box	CAACGG	155	6	+	MYBHv1 binding site
LuPP2C37	TCA-element	CCATCTTTTT	500	9	+	Salicylic acid responsive element
LuPP2C37	TCA-element	CCATCTTTTT	1756	9	+	Salicylic acid responsive element
LuPP2C37	O2-site	GATGATGTGG	1687	9	+	Zein metabolism regulatory element
LuPP2C37	ARE	AAACCA	833	6	-	Anaerobic induction element
LuPP2C37	LTR	CCGAAA	1678	6	-	Low-temperature responsive element
LuPP2C37	MBS	CAACTG	1331	6	+	MYB binding site involved in drought-inducibility
LuPP2C38	ARE	AAACCA	738	6	-	Anaerobic induction element
LuPP2C38	ARE	AAACCA	1371	6	-	Anaerobic induction element
LuPP2C38	ARE	AAACCA	1631	6	-	Anaerobic induction element
LuPP2C38	P-box	CCTTTTG	733	7	+	Gibberellin responsive element
LuPP2C38	TCA-element	CCATCTTTTT	815	9	-	Salicylic acid responsive element
LuPP2C38	MBS	CAACTG	506	6	-	MYB binding site involved in drought-inducibility
LuPP2C38	MBS	CAACTG	1801	6	-	MYB binding site involved in drought-inducibility
LuPP2C38	Sp1	GGGCGG	1660	6	-	light responsive element
LuPP2C38	TGA-element	AACGAC	1238	6	-	Auxin responsive element
LuPP2C38	TGACG-motif	TGACG	209	5	-	MeJA responsive element
LuPP2C38	TGACG-motif	TGACG	1000	5	+	MeJA responsive element
LuPP2C38	GATA-motif	GATAGGA	696	7	-	Light responsive element
LuPP2C38	LAMP-element	CTTTATCA	1912	8	-	Light responsive element
LuPP2C38	CGTCA-motif	CGTCA	209	5	+	MeJA responsive element
LuPP2C38	CGTCA-motif	CGTCA	1000	5	-	MeJA responsive element
LuPP2C39	P-box	CCTTTTG	93	7	-	Gibberellin responsive element
LuPP2C39	GARE-motif	TCTGTTG	1223	7	+	Gibberellin responsive element
LuPP2C39	ARE	AAACCA	778	6	-	Anaerobic induction element
LuPP2C39	ARE	AAACCA	899	6	-	Anaerobic induction element
LuPP2C39	ARE	AAACCA	1028	6	-	Anaerobic induction element
LuPP2C39	ARE	AAACCA	1663	6	-	Anaerobic induction element
LuPP2C39	O2-site	GATGACATGG	1711	9	-	Zein metabolism regulatory element
LuPP2C39	G-Box	CACGTGAAA	145	9	-	Light responsive element
LuPP2C39	G-Box	CACGTG	148	6	+	Light responsive element
LuPP2C39	G-box	CACGTG	148	6	+	Light responsive element
LuPP2C39	G-box	CACGAC	340	6	-	Light responsive element
LuPP2C39	LTR	CCGAAA	1362	6	-	Low-temperature responsive element
LuPP2C39	LTR	CCGAAA	1560	6	-	Low-temperature responsive element
LuPP2C39	MBS	CAACTG	1678	6	+	MYB binding site involved in drought-inducibility
LuPP2C39	ABRE	CACGTG	148	6	+	Abscisic acid responsive element
LuPP2C39	ABRE	ACGTG	149	5	+	Abscisic acid responsive element
LuPP2C39	ABRE	CGTACGTGCA	181	9	-	Abscisic acid responsive element
LuPP2C39	TCCC-motif	TCTCCCT	69	7	-	Light responsive element
LuPP2C39	Box 4	ATTAAT	406	6	+	Light responsive element
LuPP2C39	Box 4	ATTAAT	1779	6	-	Light responsive element
LuPP2C39	TCT-motif	TCTTAC	818	6	+	Light responsive element
LuPP2C39	TCT-motif	TCTTAC	1806	6	-	Light responsive element
LuPP2C39	TGACG-motif	TGACG	1329	5	-	MeJA responsive element
LuPP2C39	TGACG-motif	TGACG	1412	5	+	MeJA responsive element
LuPP2C39	GATA-motif	GATAGGG	723	7	-	Light responsive element
LuPP2C39	CGTCA-motif	CGTCA	1329	5	+	MeJA responsive element
LuPP2C39	CGTCA-motif	CGTCA	1412	5	-	MeJA responsive element
LuPP2C39	circadian	CAAAGATATC	974	9	+	Circadian responsive element
LuPP2C39	circadian	CAAAGATATC	1183	9	+	Circadian responsive element
LuPP2C4	GATA-motif	AAGGATAAGG	1706	9	-	Light responsive element
LuPP2C4	CGTCA-motif	CGTCA	267	5	+	MeJA responsive element
LuPP2C4	CGTCA-motif	CGTCA	684	5	-	MeJA responsive element
LuPP2C4	ACE	CTAACGTATT	1887	9	-	Light responsive element
LuPP2C4	GCN4_motif	TGAGTCA	696	7	+	Endosperm expression element
LuPP2C4	Box 4	ATTAAT	1577	6	-	Light responsive element
LuPP2C4	TGACG-motif	TGACG	267	5	-	MeJA responsive element
LuPP2C4	TGACG-motif	TGACG	684	5	+	MeJA responsive element
LuPP2C4	AE-box	AGAAACAA	1390	8	-	Light responsive element
LuPP2C4	AE-box	AGAAACAA	1603	8	-	Light responsive element
LuPP2C4	LTR	CCGAAA	1789	6	-	Low-temperature responsive element
LuPP2C4	MBS	CAACTG	1028	6	-	MYB binding site involved in drought-inducibility
LuPP2C4	P-box	CCTTTTG	827	7	-	Gibberellin responsive element
LuPP2C4	P-box	CCTTTTG	1192	7	-	Gibberellin responsive element
LuPP2C4	P-box	CCTTTTG	1916	7	+	Gibberellin responsive element
LuPP2C4	ARE	AAACCA	42	6	-	Anaerobic induction element
LuPP2C4	ARE	AAACCA	1146	6	-	Anaerobic induction element
LuPP2C4	ARE	AAACCA	1151	6	-	Anaerobic induction element
LuPP2C4	ARE	AAACCA	1222	6	-	Anaerobic induction element
LuPP2C4	ARE	AAACCA	1303	6	-	Anaerobic induction element
LuPP2C4	I-box	TGATAATGT	1798	9	-	Light responsive element
LuPP2C4	O2-site	GATGA(C/T)(A/G)TG(A/G)	1988	8	+	Zein metabolism regulatory element
LuPP2C4	CCAAT-box	CAACGG	1491	6	-	MYBHv1 binding site
LuPP2C40	TATC-box	TATCCCA	773	7	+	Gibberellin responsive element
LuPP2C40	LTR	CCGAAA	670	6	+	Low-temperature responsive element
LuPP2C40	ABRE	ACGTG	151	5	+	Abscisic acid responsive element
LuPP2C40	ARE	AAACCA	154	6	-	Anaerobic induction element
LuPP2C40	ARE	AAACCA	1601	6	-	Anaerobic induction element
LuPP2C40	AuxRR-core	GGTCCAT	1404	7	+	Auxin responsive element
LuPP2C40	AT1-motif	AATTATTTTTTATT	1547	13	-	Light responsive element
LuPP2C40	O2-site	GATGACATGG	1120	9	-	Zein metabolism regulatory element
LuPP2C40	O2-site	GATGATGTGG	1764	9	+	Zein metabolism regulatory element
LuPP2C40	TCA-element	CCATCTTTTT	385	9	-	Salicylic acid responsive element
LuPP2C40	CCAAT-box	CAACGG	781	6	-	MYBHv1 binding site
LuPP2C40	G-box	TACGTG	150	6	+	Light responsive element
LuPP2C40	G-box	CACGAC	608	6	-	Light responsive element
LuPP2C40	GC-motif	CCCCCG	874	6	+	Anaerobic induction element
LuPP2C40	MRE	AACCTAA	305	7	-	Light responsive element
LuPP2C40	CGTCA-motif	CGTCA	848	5	+	MeJA responsive element
LuPP2C40	CGTCA-motif	CGTCA	901	5	-	MeJA responsive element
LuPP2C40	CGTCA-motif	CGTCA	969	5	+	MeJA responsive element
LuPP2C40	ACE	CTAACGTATT	1002	9	+	Light responsive element
LuPP2C40	ACE	CTAACGTATT	1784	9	-	Light responsive element
LuPP2C40	TCCC-motif	TCTCCCT	1867	7	+	Light responsive element
LuPP2C40	Box 4	ATTAAT	59	6	+	Light responsive element
LuPP2C40	Box 4	ATTAAT	710	6	+	Light responsive element
LuPP2C40	Box 4	ATTAAT	1535	6	-	Light responsive element
LuPP2C40	GT1-motif	GGTTAA	1542	6	+	light responsive element
LuPP2C40	TGACG-motif	TGACG	848	5	-	MeJA responsive element
LuPP2C40	TGACG-motif	TGACG	901	5	+	MeJA responsive element
LuPP2C40	TGACG-motif	TGACG	969	5	-	MeJA responsive element
LuPP2C41	Box 4	ATTAAT	582	6	+	Light responsive element
LuPP2C41	Box 4	ATTAAT	657	6	+	Light responsive element
LuPP2C41	Box 4	ATTAAT	1601	6	-	Light responsive element
LuPP2C41	GA-motif	ATAGATAA	1545	8	+	Light responsive element
LuPP2C41	GA-motif	ATAGATAA	1577	8	+	Light responsive element
LuPP2C41	CAG-motif	GAAAGGCAGAC	1505	10	+	Light responsive element
LuPP2C41	TGA-element	AACGAC	1991	6	+	Auxin responsive element
LuPP2C41	LTR	CCGAAA	40	6	-	Low-temperature responsive element
LuPP2C41	AE-box	AGAAACTT	58	8	-	Light responsive element
LuPP2C41	ABRE	ACGTG	1312	5	-	Abscisic acid responsive element
LuPP2C41	ARE	AAACCA	271	6	-	Anaerobic induction element
LuPP2C41	ARE	AAACCA	843	6	-	Anaerobic induction element
LuPP2C41	GARE-motif	TCTGTTG	832	7	+	Gibberellin responsive element
LuPP2C41	ATCT-motif	AATCTAATCC	1827	9	+	Light responsive element
LuPP2C41	ATCT-motif	AATCTAATCC	1917	9	-	Light responsive element
LuPP2C41	G-box	TACGTG	1312	6	-	Light responsive element
LuPP2C41	G-box	CACGAC	1783	6	+	Light responsive element
LuPP2C42	CGTCA-motif	CGTCA	134	5	+	MeJA responsive element
LuPP2C42	CGTCA-motif	CGTCA	215	5	-	MeJA responsive element
LuPP2C42	CGTCA-motif	CGTCA	817	5	-	MeJA responsive element
LuPP2C42	CGTCA-motif	CGTCA	1729	5	+	MeJA responsive element
LuPP2C42	CAG-motif	GAAAGGCAGAC	1492	10	-	Light responsive element
LuPP2C42	TGA-element	AACGAC	662	6	-	Auxin responsive element
LuPP2C42	TGACG-motif	TGACG	134	5	-	MeJA responsive element
LuPP2C42	TGACG-motif	TGACG	215	5	+	MeJA responsive element
LuPP2C42	TGACG-motif	TGACG	817	5	+	MeJA responsive element
LuPP2C42	TGACG-motif	TGACG	1729	5	-	MeJA responsive element
LuPP2C42	TCT-motif	TCTTAC	1230	6	-	Light responsive element
LuPP2C42	GT1-motif	GGTTAAT	734	7	+	light responsive element
LuPP2C42	ABRE	ACGTG	20	5	-	Abscisic acid responsive element
LuPP2C42	ABRE	ACGTG	132	5	-	Abscisic acid responsive element
LuPP2C42	ABRE	ACGTG	850	5	+	Abscisic acid responsive element
LuPP2C42	G-box	CACGTC	132	6	+	Light responsive element
LuPP2C42	G-box	CACGTC	849	6	-	Light responsive element
LuPP2C42	G-Box	CACGTT	20	6	+	Light responsive element
LuPP2C42	ATCT-motif	AATCTAATCC	770	9	-	Light responsive element
LuPP2C42	TCA-element	TCAGAAGAGG	1965	9	+	Salicylic acid responsive element
LuPP2C42	ARE	AAACCA	173	6	-	Anaerobic induction element
LuPP2C42	ARE	AAACCA	513	6	-	Anaerobic induction element
LuPP2C42	ARE	AAACCA	1056	6	-	Anaerobic induction element
LuPP2C42	ARE	AAACCA	1643	6	-	Anaerobic induction element
LuPP2C42	ARE	AAACCA	1875	6	+	Anaerobic induction element
LuPP2C43	TGACG-motif	TGACG	486	5	-	MeJA responsive element
LuPP2C43	TGACG-motif	TGACG	1513	5	-	MeJA responsive element
LuPP2C43	GT1-motif	GGTTAA	1459	6	+	light responsive element
LuPP2C43	Box 4	ATTAAT	348	6	+	Light responsive element
LuPP2C43	Box 4	ATTAAT	824	6	+	Light responsive element
LuPP2C43	Box 4	ATTAAT	1026	6	-	Light responsive element
LuPP2C43	CGTCA-motif	CGTCA	486	5	+	MeJA responsive element
LuPP2C43	CGTCA-motif	CGTCA	1513	5	+	MeJA responsive element
LuPP2C43	TC-rich repeats	ATTCTCTAAC	400	9	-	Defense and stress-responsive element
LuPP2C43	TC-rich repeats	GTTTTCTTAC	458	9	-	Defense and stress-responsive element
LuPP2C43	TCA-element	CCATCTTTTT	1230	9	+	Salicylic acid responsive element
LuPP2C43	O2-site	GTTGACGTGA	223	9	+	Zein metabolism regulatory element
LuPP2C43	G-box	CACGTC	1635	6	-	Light responsive element
LuPP2C43	I-box	cCATATCCAAT	1114	10	+	Light responsive element
LuPP2C43	ABRE	ACGTG	1636	5	+	Abscisic acid responsive element
LuPP2C43	LTR	CCGAAA	1697	6	+	Low-temperature responsive element
LuPP2C43	MBS	CAACTG	112	6	-	MYB binding site involved in drought-inducibility
LuPP2C43	MBS	CAACTG	603	6	+	MYB binding site involved in drought-inducibility
LuPP2C44	CCAAT-box	CAACGG	1594	6	-	MYBHv1 binding site
LuPP2C44	CCAAT-box	CAACGG	1621	6	+	MYBHv1 binding site
LuPP2C44	CCAAT-box	CAACGG	1916	6	-	MYBHv1 binding site
LuPP2C44	O2-site	GATGATGTGG	1418	9	-	Zein metabolism regulatory element
LuPP2C44	G-Box	CACGTG	1670	6	-	Light responsive element
LuPP2C44	G-box	ACACGTGT	1669	8	-	Light responsive element
LuPP2C44	G-box	CACGTG	1670	6	-	Light responsive element
LuPP2C44	P-box	CCTTTTG	1746	7	+	Gibberellin responsive element
LuPP2C44	ARE	AAACCA	649	6	+	Anaerobic induction element
LuPP2C44	ARE	AAACCA	1575	6	+	Anaerobic induction element
LuPP2C44	ARE	AAACCA	1872	6	+	Anaerobic induction element
LuPP2C44	ABRE	CACGTG	1670	6	-	Abscisic acid responsive element
LuPP2C44	ABRE	ACGTG	1671	5	+	Abscisic acid responsive element
LuPP2C44	MBS	CAACTG	330	6	-	MYB binding site involved in drought-inducibility
LuPP2C44	MBS	CAACTG	339	6	+	MYB binding site involved in drought-inducibility
LuPP2C44	TGACG-motif	TGACG	746	5	-	MeJA responsive element
LuPP2C44	TGACG-motif	TGACG	1211	5	+	MeJA responsive element
LuPP2C44	TGA-element	AACGAC	1723	6	-	Auxin responsive element
LuPP2C44	GT1-motif	GGTTAA	1046	6	+	light responsive element
LuPP2C44	MSA-like	(T/C)C(T/C)AACGG(T/C)(T/C)A	1619	8.5	+	Cell cycle regulation element
LuPP2C44	MSA-like	(T/C)C(T/C)AACGG(T/C)(T/C)A	1766	8.5	+	Cell cycle regulation element
LuPP2C44	Box 4	ATTAAT	577	6	+	Light responsive element
LuPP2C44	TCT-motif	TCTTAC	524	6	+	Light responsive element
LuPP2C44	CGTCA-motif	CGTCA	746	5	+	MeJA responsive element
LuPP2C44	CGTCA-motif	CGTCA	1211	5	-	MeJA responsive element
LuPP2C44	GATA-motif	AAGATAAGATT	1554	10	+	Light responsive element
LuPP2C44	GC-motif	CCCCCG	1888	6	+	Anaerobic induction element
LuPP2C45	TGA-element	AACGAC	1595	6	+	Auxin responsive element
LuPP2C45	GT1-motif	GGTTAA	4	6	-	light responsive element
LuPP2C45	GT1-motif	GGTTAA	1109	6	+	light responsive element
LuPP2C45	Box 4	ATTAAT	20	6	+	Light responsive element
LuPP2C45	Box 4	ATTAAT	856	6	+	Light responsive element
LuPP2C45	Box 4	ATTAAT	1155	6	-	Light responsive element
LuPP2C45	Box 4	ATTAAT	1505	6	-	Light responsive element
LuPP2C45	TCCC-motif	TCTCCCT	1416	7	+	Light responsive element
LuPP2C45	TCCC-motif	TCTCCCT	1646	7	-	Light responsive element
LuPP2C45	GATA-motif	AAGATAAGATT	705	10	+	Light responsive element
LuPP2C45	TCA-element	CCATCTTTTT	279	9	-	Salicylic acid responsive element
LuPP2C45	CCAAT-box	CAACGG	1991	6	-	MYBHv1 binding site
LuPP2C45	O2-site	GATGATGTGG	1176	9	+	Zein metabolism regulatory element
LuPP2C45	G-Box	CACGTT	1941	6	+	Light responsive element
LuPP2C45	G-box	TACGTG	827	6	+	Light responsive element
LuPP2C45	G-box	TACGTG	1790	6	+	Light responsive element
LuPP2C45	G-box	TAAACGTG	1941	8	-	Light responsive element
LuPP2C45	P-box	CCTTTTG	1885	7	+	Gibberellin responsive element
LuPP2C45	ABRE	CGTACGTGCA	825	10	+	Abscisic acid responsive element
LuPP2C45	ABRE	ACGTG	828	5	+	Abscisic acid responsive element
LuPP2C45	ABRE	ACGTG	1791	5	+	Abscisic acid responsive element
LuPP2C45	ABRE	ACGTG	1941	5	-	Abscisic acid responsive element
LuPP2C45	AE-box	AGAAACAA	1870	8	-	Light responsive element
LuPP2C46	ABRE	CGCACGTGTC	162	9	+	Abscisic acid responsive element
LuPP2C46	ABRE	CACGTG	164	6	+	Abscisic acid responsive element
LuPP2C46	ABRE	ACGTG	165	5	+	Abscisic acid responsive element
LuPP2C46	ABRE	ACGTG	1101	5	-	Abscisic acid responsive element
LuPP2C46	TATC-box	TATCCCA	1367	7	-	Gibberellin responsive element
LuPP2C46	G-box	CACGTG	164	6	+	Light responsive element
LuPP2C46	G-box	TACGTG	1101	6	-	Light responsive element
LuPP2C46	G-Box	CACGTG	164	6	+	Light responsive element
LuPP2C46	TC-rich repeats	GTTTTCTTAC	1156	9	+	Defense and stress-responsive element
LuPP2C46	ARE	AAACCA	761	6	-	Anaerobic induction element
LuPP2C46	ARE	AAACCA	1061	6	+	Anaerobic induction element
LuPP2C46	ARE	AAACCA	1332	6	-	Anaerobic induction element
LuPP2C46	ACE	GCGACGTACC	189	9	-	Light responsive element
LuPP2C46	ACE	GCGACGTACC	1194	9	-	Light responsive element
LuPP2C46	CGTCA-motif	CGTCA	147	5	-	MeJA responsive element
LuPP2C46	GATA-motif	AAGGATAAGG	1550	9	-	Light responsive element
LuPP2C46	CAG-motif	GAAAGGCAGAC	895	10	+	Light responsive element
LuPP2C46	TGACG-motif	TGACG	147	5	+	MeJA responsive element
LuPP2C46	AE-box	AGAAACTT	1413	8	+	Light responsive element
LuPP2C46	circadian	CAAAGATATC	385	9	+	Circadian responsive element
LuPP2C46	GA-motif	ATAGATAA	1384	8	-	Light responsive element
LuPP2C46	TGA-element	AACGAC	24	6	-	Auxin responsive element
LuPP2C46	TGA-element	AACGAC	548	6	+	Auxin responsive element
LuPP2C46	TGA-element	AACGAC	579	6	+	Auxin responsive element
LuPP2C46	Box 4	ATTAAT	1263	6	-	Light responsive element
LuPP2C46	GT1-motif	GGTTAA	1114	6	-	light responsive element
LuPP2C46	GT1-motif	GTGTGTGAA	1393	9	+	light responsive element
LuPP2C47	G-box	TACGTG	58	6	-	Light responsive element
LuPP2C47	G-box	CACGTC	1468	6	+	Light responsive element
LuPP2C47	TC-rich repeats	ATTCTCTAAC	1732	9	+	Defense and stress-responsive element
LuPP2C47	I-box	atGATAAGGTC	449	10	+	Light responsive element
LuPP2C47	P-box	CCTTTTG	1770	7	+	Gibberellin responsive element
LuPP2C47	ABRE	ACGTG	58	5	-	Abscisic acid responsive element
LuPP2C47	ABRE	ACGTG	1468	5	-	Abscisic acid responsive element
LuPP2C47	AE-box	AGAAACAA	73	8	-	Light responsive element
LuPP2C47	LTR	CCGAAA	751	6	-	Low-temperature responsive element
LuPP2C47	MBS	CAACTG	1921	6	-	MYB binding site involved in drought-inducibility
LuPP2C47	Sp1	GGGCGG	225	6	-	light responsive element
LuPP2C47	Sp1	GGGCGG	253	6	-	light responsive element
LuPP2C47	Sp1	GGGCGG	491	6	+	light responsive element
LuPP2C47	TGA-element	AACGAC	415	6	-	Auxin responsive element
LuPP2C47	TGA-element	AACGAC	527	6	+	Auxin responsive element
LuPP2C47	TGACG-motif	TGACG	351	5	-	MeJA responsive element
LuPP2C47	TGACG-motif	TGACG	384	5	-	MeJA responsive element
LuPP2C47	TGACG-motif	TGACG	1276	5	+	MeJA responsive element
LuPP2C47	TCCC-motif	TCTCCCT	1644	7	+	Light responsive element
LuPP2C47	GT1-motif	GGTTAA	1067	6	-	light responsive element
LuPP2C47	TCT-motif	TCTTAC	27	6	+	Light responsive element
LuPP2C47	CGTCA-motif	CGTCA	351	5	+	MeJA responsive element
LuPP2C47	CGTCA-motif	CGTCA	384	5	+	MeJA responsive element
LuPP2C47	CGTCA-motif	CGTCA	1276	5	-	MeJA responsive element
LuPP2C48	TGACG-motif	TGACG	300	5	+	MeJA responsive element
LuPP2C48	TGACG-motif	TGACG	1094	5	-	MeJA responsive element
LuPP2C48	Box 4	ATTAAT	1555	6	-	Light responsive element
LuPP2C48	Box 4	ATTAAT	1587	6	-	Light responsive element
LuPP2C48	Box 4	ATTAAT	1591	6	-	Light responsive element
LuPP2C48	TCT-motif	TCTTAC	65	6	+	Light responsive element
LuPP2C48	CAT-box	GCCACT	892	6	+	Meristem expression element
LuPP2C48	CGTCA-motif	CGTCA	300	5	-	MeJA responsive element
LuPP2C48	CGTCA-motif	CGTCA	1094	5	+	MeJA responsive element
LuPP2C48	MRE	AACCTAA	421	7	+	Light responsive element
LuPP2C48	CCAAT-box	CAACGG	1121	6	+	MYBHv1 binding site
LuPP2C48	O2-site	GATGATGTGG	1139	9	-	Zein metabolism regulatory element
LuPP2C48	AuxRR-core	GGTCCAT	309	7	-	Auxin responsive element
LuPP2C48	P-box	CCTTTTG	1889	7	+	Gibberellin responsive element
LuPP2C48	3-AF1 binding site	TAAGAGAGGAA	1690	10	+	light responsive element
LuPP2C48	ABRE	CGTACGTGCA	580	9	-	Abscisic acid responsive element
LuPP2C48	ABRE	GCCGCGTGGC	1261	9	+	Abscisic acid responsive element
LuPP2C48	MBS	CAACTG	564	6	+	MYB binding site involved in drought-inducibility
LuPP2C48	ATC-motif	TGCTATCCA	619	9	+	Light responsive element
LuPP2C48	ATC-motif	AGTAATCT	1723	8	+	Light responsive element
LuPP2C48	TATC-box	TATCCCA	770	7	-	Gibberellin responsive element
LuPP2C48	Sp1	GGGCGG	290	6	-	light responsive element
LuPP2C48	Sp1	GGGCGG	630	6	-	light responsive element
LuPP2C49	TGACG-motif	TGACG	939	5	-	MeJA responsive element
LuPP2C49	GA-motif	ATAGATAA	427	8	-	Light responsive element
LuPP2C49	GC-motif	CCCCCG	1183	6	+	Anaerobic induction element
LuPP2C49	GATA-motif	AAGATAAGATT	14	10	-	Light responsive element
LuPP2C49	MRE	AACCTAA	354	7	+	Light responsive element
LuPP2C49	CGTCA-motif	CGTCA	939	5	+	MeJA responsive element
LuPP2C49	NON-box	AGATCGACG	823	9	+	Meristem expression element
LuPP2C49	ARE	AAACCA	235	6	-	Anaerobic induction element
LuPP2C49	ARE	AAACCA	539	6	+	Anaerobic induction element
LuPP2C49	ARE	AAACCA	1392	6	-	Anaerobic induction element
LuPP2C49	TCA-element	CCATCTTTTT	29	9	+	Salicylic acid responsive element
LuPP2C49	G-box	tgACACGTGGCA	924	11	-	Light responsive element
LuPP2C49	G-box	ACACGTGGC	925	9	-	Light responsive element
LuPP2C49	G-box	CACGTG	927	6	+	Light responsive element
LuPP2C49	G-Box	CACGTG	927	6	+	Light responsive element
LuPP2C49	Gap-box	CAAATGAA(A/G)A	1625	9.5	-	Light responsive element
LuPP2C49	MBS	CAACTG	122	6	+	MYB binding site involved in drought-inducibility
LuPP2C49	ABRE	GCAACGTGTC	925	9	+	Abscisic acid responsive element
LuPP2C49	ABRE	CACGTG	927	6	+	Abscisic acid responsive element
LuPP2C49	ABRE	ACGTG	928	5	+	Abscisic acid responsive element
LuPP2C5	TATC-box	TATCCCA	405	7	-	Gibberellin responsive element
LuPP2C5	MBS	CAACTG	1007	6	-	MYB binding site involved in drought-inducibility
LuPP2C5	AE-box	AGAAACAA	1605	8	-	Light responsive element
LuPP2C5	LTR	CCGAAA	1789	6	-	Low-temperature responsive element
LuPP2C5	P-box	CCTTTTG	809	7	-	Gibberellin responsive element
LuPP2C5	P-box	CCTTTTG	1916	7	+	Gibberellin responsive element
LuPP2C5	ARE	AAACCA	1108	6	-	Anaerobic induction element
LuPP2C5	ARE	AAACCA	1113	6	-	Anaerobic induction element
LuPP2C5	ARE	AAACCA	1184	6	-	Anaerobic induction element
LuPP2C5	ARE	AAACCA	1299	6	-	Anaerobic induction element
LuPP2C5	ARE	AAACCA	1532	6	-	Anaerobic induction element
LuPP2C5	CCAAT-box	CAACGG	1487	6	-	MYBHv1 binding site
LuPP2C5	O2-site	GATGA(C/T)(A/G)TG(A/G)	1988	8	+	Zein metabolism regulatory element
LuPP2C5	CGTCA-motif	CGTCA	219	5	+	MeJA responsive element
LuPP2C5	CGTCA-motif	CGTCA	522	5	-	MeJA responsive element
LuPP2C5	Box 4	ATTAAT	684	6	+	Light responsive element
LuPP2C5	TGACG-motif	TGACG	219	5	-	MeJA responsive element
LuPP2C5	TGACG-motif	TGACG	522	5	+	MeJA responsive element
LuPP2C50	P-box	CCTTTTG	1464	7	+	Gibberellin responsive element
LuPP2C50	I-box	TGATAATGT	293	9	+	Light responsive element
LuPP2C50	ARE	AAACCA	683	6	+	Anaerobic induction element
LuPP2C50	GARE-motif	TCTGTTG	1827	7	+	Gibberellin responsive element
LuPP2C50	Sp1	GGGCGG	486	6	-	light responsive element
LuPP2C50	TATC-box	TATCCCA	1524	7	+	Gibberellin responsive element
LuPP2C50	LTR	CCGAAA	56	6	+	Low-temperature responsive element
LuPP2C50	LTR	CCGAAA	188	6	-	Low-temperature responsive element
LuPP2C50	LTR	CCGAAA	453	6	-	Low-temperature responsive element
LuPP2C50	LTR	CCGAAA	1397	6	+	Low-temperature responsive element
LuPP2C50	TGACG-motif	TGACG	1789	5	-	MeJA responsive element
LuPP2C50	TGACG-motif	TGACG	1879	5	-	MeJA responsive element
LuPP2C50	Box 4	ATTAAT	358	6	+	Light responsive element
LuPP2C50	Box 4	ATTAAT	697	6	+	Light responsive element
LuPP2C50	Box 4	ATTAAT	989	6	+	Light responsive element
LuPP2C50	Box 4	ATTAAT	1049	6	-	Light responsive element
LuPP2C50	Box 4	ATTAAT	1391	6	-	Light responsive element
LuPP2C50	TCCC-motif	TCTCCCT	85	7	-	Light responsive element
LuPP2C50	GT1-motif	GGTTAAT	525	7	+	light responsive element
LuPP2C50	GT1-motif	GGTTAAT	1866	7	+	light responsive element
LuPP2C50	CGTCA-motif	CGTCA	1789	5	+	MeJA responsive element
LuPP2C50	CGTCA-motif	CGTCA	1879	5	+	MeJA responsive element
LuPP2C50	ACE	CTAACGTATT	377	9	+	Light responsive element
LuPP2C50	TGA-box	TGACGTAA	1786	8	-	Auxin responsive element
LuPP2C50	GATA-motif	GATAGGG	1204	7	-	Light responsive element
LuPP2C51	P-box	CCTTTTG	1078	7	+	Gibberellin responsive element
LuPP2C51	P-box	CCTTTTG	1553	7	+	Gibberellin responsive element
LuPP2C51	ARE	AAACCA	189	6	+	Anaerobic induction element
LuPP2C51	ARE	AAACCA	1869	6	-	Anaerobic induction element
LuPP2C51	TC-rich repeats	ATTCTCTAAC	1245	9	-	Defense and stress-responsive element
LuPP2C51	TC-rich repeats	GTTTTCTTAC	1871	9	+	Defense and stress-responsive element
LuPP2C51	TCA-element	TCAGAAGAGG	1088	9	-	Salicylic acid responsive element
LuPP2C51	TCA-element	CCATCTTTTT	1269	9	+	Salicylic acid responsive element
LuPP2C51	G-box	TACGTG	1483	6	-	Light responsive element
LuPP2C51	G-box	CACGTC	1865	6	-	Light responsive element
LuPP2C51	G-Box	CACGTT	1816	6	-	Light responsive element
LuPP2C51	TATC-box	TATCCCA	256	7	-	Gibberellin responsive element
LuPP2C51	Gap-box	CAAATGAA(A/G)A	1383	9.5	-	Light responsive element
LuPP2C51	LTR	CCGAAA	1310	6	+	Low-temperature responsive element
LuPP2C51	ABRE	TACGGTC	771	7	+	Abscisic acid responsive element
LuPP2C51	ABRE	ACGTG	1483	5	-	Abscisic acid responsive element
LuPP2C51	ABRE	ACGTG	1817	5	+	Abscisic acid responsive element
LuPP2C51	ABRE	ACGTG	1866	5	+	Abscisic acid responsive element
LuPP2C51	Box 4	ATTAAT	1670	6	-	Light responsive element
LuPP2C51	TCCC-motif	TCTCCCT	776	7	+	Light responsive element
LuPP2C51	GT1-motif	GGTTAA	324	6	+	light responsive element
LuPP2C51	TGACG-motif	TGACG	1292	5	-	MeJA responsive element
LuPP2C51	TGA-element	AACGAC	1655	6	-	Auxin responsive element
LuPP2C51	GATA-motif	GATAGGA	1677	7	+	Light responsive element
LuPP2C51	MRE	AACCTAA	1301	7	-	Light responsive element
LuPP2C51	CGTCA-motif	CGTCA	1292	5	+	MeJA responsive element
LuPP2C51	CAT-box	GCCACT	23	6	-	Meristem expression element
LuPP2C52	TGACG-motif	TGACG	958	5	-	MeJA responsive element
LuPP2C52	TGACG-motif	TGACG	1744	5	-	MeJA responsive element
LuPP2C52	Box 4	ATTAAT	429	6	+	Light responsive element
LuPP2C52	Box 4	ATTAAT	1175	6	-	Light responsive element
LuPP2C52	Box 4	ATTAAT	1328	6	-	Light responsive element
LuPP2C52	Box 4	ATTAAT	1416	6	-	Light responsive element
LuPP2C52	Box 4	ATTAAT	1779	6	-	Light responsive element
LuPP2C52	TCCC-motif	TCTCCCT	1077	7	+	Light responsive element
LuPP2C52	TCCC-motif	TCTCCCT	1900	7	+	Light responsive element
LuPP2C52	CGTCA-motif	CGTCA	958	5	+	MeJA responsive element
LuPP2C52	CGTCA-motif	CGTCA	1744	5	+	MeJA responsive element
LuPP2C52	CAT-box	GCCACT	812	6	-	Meristem expression element
LuPP2C52	TCA-element	CCATCTTTTT	858	9	+	Salicylic acid responsive element
LuPP2C52	ATCT-motif	AATCTAATCC	303	9	+	Light responsive element
LuPP2C52	ATCT-motif	AATCTAATCC	608	9	-	Light responsive element
LuPP2C52	ATCT-motif	AATCTAATCC	1304	9	-	Light responsive element
LuPP2C52	G-box	TAAACGTG	116	8	+	Light responsive element
LuPP2C52	G-box	CACGTC	1722	6	+	Light responsive element
LuPP2C52	G-Box	CACGTT	118	6	-	Light responsive element
LuPP2C52	I-box	TGATAATGT	191	9	+	Light responsive element
LuPP2C52	ARE	AAACCA	473	6	+	Anaerobic induction element
LuPP2C52	ARE	AAACCA	962	6	+	Anaerobic induction element
LuPP2C52	ARE	AAACCA	1494	6	+	Anaerobic induction element
LuPP2C52	ABRE	ACGTG	119	5	+	Abscisic acid responsive element
LuPP2C52	ABRE	ACGTG	1722	5	-	Abscisic acid responsive element
LuPP2C52	3-AF1 binding site	TAAGAGAGGAA	777	10	-	light responsive element
LuPP2C52	3-AF1 binding site	TAAGAGAGGAA	1569	10	-	light responsive element
LuPP2C52	ATC-motif	AGTAATCT	300	8	+	Light responsive element
LuPP2C52	MBS	CAACTG	486	6	-	MYB binding site involved in drought-inducibility
LuPP2C52	AE-box	AGAAACTT	1566	8	-	Light responsive element
LuPP2C52	LTR	CCGAAA	1280	6	-	Low-temperature responsive element
LuPP2C53	ARE	AAACCA	175	6	-	Anaerobic induction element
LuPP2C53	ARE	AAACCA	1639	6	-	Anaerobic induction element
LuPP2C53	I-box	gGATAAGGTG	909	9	+	Light responsive element
LuPP2C53	P-box	CCTTTTG	570	7	+	Gibberellin responsive element
LuPP2C53	G-Box	CACGTT	1320	6	+	Light responsive element
LuPP2C53	AE-box	AGAAACAA	1894	8	-	Light responsive element
LuPP2C53	TATC-box	TATCCCA	1287	7	-	Gibberellin responsive element
LuPP2C53	Sp1	GGGCGG	556	6	+	light responsive element
LuPP2C53	Sp1	GGGCGG	682	6	-	light responsive element
LuPP2C53	Sp1	GGGCGG	1476	6	-	light responsive element
LuPP2C53	ABRE	ACGTG	1320	5	-	Abscisic acid responsive element
LuPP2C53	GT1-motif	GGTTAAT	728	7	+	light responsive element
LuPP2C53	GT1-motif	GGTTAAT	764	7	-	light responsive element
LuPP2C53	GT1-motif	GGTTAA	765	6	-	light responsive element
LuPP2C53	Box 4	ATTAAT	4	6	+	Light responsive element
LuPP2C53	Box 4	ATTAAT	949	6	+	Light responsive element
LuPP2C53	Box 4	ATTAAT	1035	6	-	Light responsive element
LuPP2C53	Box 4	ATTAAT	1071	6	-	Light responsive element
LuPP2C53	TGA-element	AACGAC	499	6	-	Auxin responsive element
LuPP2C53	TGA-element	AACGAC	1604	6	-	Auxin responsive element
LuPP2C53	TGACG-motif	TGACG	297	5	-	MeJA responsive element
LuPP2C53	TGACG-motif	TGACG	739	5	-	MeJA responsive element
LuPP2C53	TGACG-motif	TGACG	1818	5	-	MeJA responsive element
LuPP2C53	MRE	AACCTAA	413	7	-	Light responsive element
LuPP2C53	GC-motif	CCCCCG	1473	6	+	Anaerobic induction element
LuPP2C53	CGTCA-motif	CGTCA	297	5	+	MeJA responsive element
LuPP2C53	CGTCA-motif	CGTCA	739	5	+	MeJA responsive element
LuPP2C53	CGTCA-motif	CGTCA	1818	5	+	MeJA responsive element
LuPP2C54	Sp1	GGGCGG	1884	6	+	light responsive element
LuPP2C54	Sp1	GGGCGG	1888	6	+	light responsive element
LuPP2C54	Sp1	GGGCGG	1892	6	+	light responsive element
LuPP2C54	MBS	CAACTG	1525	6	+	MYB binding site involved in drought-inducibility
LuPP2C54	LTR	CCGAAA	132	6	-	Low-temperature responsive element
LuPP2C54	LTR	CCGAAA	228	6	-	Low-temperature responsive element
LuPP2C54	LTR	CCGAAA	640	6	+	Low-temperature responsive element
LuPP2C54	LTR	CCGAAA	733	6	+	Low-temperature responsive element
LuPP2C54	LTR	CCGAAA	1010	6	+	Low-temperature responsive element
LuPP2C54	LTR	CCGAAA	1380	6	+	Low-temperature responsive element
LuPP2C54	ARE	AAACCA	841	6	-	Anaerobic induction element
LuPP2C54	ARE	AAACCA	969	6	-	Anaerobic induction element
LuPP2C54	ARE	AAACCA	1284	6	+	Anaerobic induction element
LuPP2C54	ATCT-motif	AATCTAATCC	1001	9	+	Light responsive element
LuPP2C54	ATCT-motif	AATCTAATCC	1830	9	+	Light responsive element
LuPP2C54	GATA-motif	GATAGGG	1149	7	-	Light responsive element
LuPP2C54	CAT-box	GCCACT	68	6	+	Meristem expression element
LuPP2C54	CAT-box	GCCACT	597	6	-	Meristem expression element
LuPP2C54	CGTCA-motif	CGTCA	52	5	-	MeJA responsive element
LuPP2C54	CGTCA-motif	CGTCA	58	5	-	MeJA responsive element
LuPP2C54	CGTCA-motif	CGTCA	740	5	-	MeJA responsive element
LuPP2C54	LAMP-element	CTTTATCA	579	8	-	Light responsive element
LuPP2C54	LAMP-element	CCTTATCCA	1514	9	+	Light responsive element
LuPP2C54	TCT-motif	TCTTAC	307	6	+	Light responsive element
LuPP2C54	GT1-motif	GGTTAA	168	6	-	light responsive element
LuPP2C54	GT1-motif	GGTTAA	1252	6	-	light responsive element
LuPP2C54	GT1-motif	GGTTAA	1266	6	-	light responsive element
LuPP2C54	Box 4	ATTAAT	425	6	+	Light responsive element
LuPP2C54	Box 4	ATTAAT	721	6	+	Light responsive element
LuPP2C54	Box 4	ATTAAT	998	6	+	Light responsive element
LuPP2C54	TGACG-motif	TGACG	52	5	+	MeJA responsive element
LuPP2C54	TGACG-motif	TGACG	58	5	+	MeJA responsive element
LuPP2C54	TGACG-motif	TGACG	740	5	+	MeJA responsive element
LuPP2C55	I-box	GTATAAGGCC	1388	9	-	Light responsive element
LuPP2C55	ARE	AAACCA	385	6	+	Anaerobic induction element
LuPP2C55	ARE	AAACCA	431	6	-	Anaerobic induction element
LuPP2C55	ARE	AAACCA	544	6	-	Anaerobic induction element
LuPP2C55	ARE	AAACCA	1121	6	-	Anaerobic induction element
LuPP2C55	G-box	CACGTC	509	6	+	Light responsive element
LuPP2C55	G-box	TACGTG	1321	6	+	Light responsive element
LuPP2C55	G-box	CACGTC	1694	6	-	Light responsive element
LuPP2C55	G-box	CACGTG	1725	6	-	Light responsive element
LuPP2C55	G-Box	CACGTG	1725	6	-	Light responsive element
LuPP2C55	TCA-element	CCATCTTTTT	525	9	+	Salicylic acid responsive element
LuPP2C55	CCAAT-box	CAACGG	1480	6	-	MYBHv1 binding site
LuPP2C55	TC-rich repeats	GTTTTCTTAC	208	9	-	Defense and stress-responsive element
LuPP2C55	LTR	CCGAAA	1381	6	+	Low-temperature responsive element
LuPP2C55	MBS	CAACTG	670	6	-	MYB binding site involved in drought-inducibility
LuPP2C55	MBS	CAACTG	1802	6	+	MYB binding site involved in drought-inducibility
LuPP2C55	ABRE	ACGTG	509	5	-	Abscisic acid responsive element
LuPP2C55	ABRE	ACGTG	1322	5	+	Abscisic acid responsive element
LuPP2C55	ABRE	ACGTG	1695	5	+	Abscisic acid responsive element
LuPP2C55	ABRE	CGCACGTGTC	1723	9	+	Abscisic acid responsive element
LuPP2C55	ABRE	CACGTG	1725	6	-	Abscisic acid responsive element
LuPP2C55	ABRE	ACGTG	1726	5	+	Abscisic acid responsive element
LuPP2C55	Box 4	ATTAAT	1182	6	-	Light responsive element
LuPP2C55	GT1-motif	GGTTAA	689	6	+	light responsive element
LuPP2C55	GT1-motif	GGTTAAT	1553	7	-	light responsive element
LuPP2C55	GT1-motif	GGTTAA	1554	6	-	light responsive element
LuPP2C55	GT1-motif	GGTTAA	1595	6	+	light responsive element
LuPP2C55	chs-CMA2a	TCACTTGA	571	8	-	Light responsive element
LuPP2C55	TCT-motif	TCTTAC	87	6	+	Light responsive element
LuPP2C55	GA-motif	ATAGATAA	1412	8	+	Light responsive element
LuPP2C55	TGACG-motif	TGACG	419	5	+	MeJA responsive element
LuPP2C55	TGACG-motif	TGACG	511	5	-	MeJA responsive element
LuPP2C55	TGACG-motif	TGACG	1161	5	+	MeJA responsive element
LuPP2C55	TGACG-motif	TGACG	1229	5	-	MeJA responsive element
LuPP2C55	TGACG-motif	TGACG	1522	5	+	MeJA responsive element
LuPP2C55	TGACG-motif	TGACG	1640	5	-	MeJA responsive element
LuPP2C55	TGACG-motif	TGACG	1693	5	+	MeJA responsive element
LuPP2C55	MRE	AACCTAA	920	7	-	Light responsive element
LuPP2C55	GATA-motif	GATAGGG	440	7	-	Light responsive element
LuPP2C55	GATA-motif	GATAGGA	496	7	-	Light responsive element
LuPP2C55	LAMP-element	CTTTATCA	1620	8	-	Light responsive element
LuPP2C55	CGTCA-motif	CGTCA	419	5	-	MeJA responsive element
LuPP2C55	CGTCA-motif	CGTCA	511	5	+	MeJA responsive element
[truncated: 1,330 more rows]
