# Supplementary material for: Identification of PP2C gene family and its role in stress and adversity based on T2T flax (Linum usitatissimum L.) genome
Source: BMC Plant Biol. 2025 Oct 21;25:1414. doi: 10.1186/s12870-025-07284-1 (PMC12538741; doi:10.1186/s12870-025-07284-1)
Supplement: Supplementary file 6 — Supplementary Material 6. [file 12870_2025_7284_MOESM6_ESM.xlsx]

## Sheet: TableS4
Table S6. The list primer was used for gene expression analysis by qRT-PCR.
Gene ID	Forward primer	Reverse primer
LuPP2CH80	AAGTTAGTTGTTAAGGAGGCT	GAGTTGGAGGTAAGATAGGAC
LuPP2CJ44	AAAATACTAGCGGCCAATC	TTACGAATCTGCTCCCTGT
LuPP2CB16	GCTGCTGATGTGGATGAAG	AAGAAAGCCTGTTTGGGAT
LuPP2CC46	CTTTCGGTGTTGGTTACTT	ATGGTGGACTTATTAGGTTTC
LuPP2CD28	CTCAGCCTCAAATAGCCACC	AGCAGCGATTCCACCAGTA
LuPP2CA99	TTGGAGCACGATAGTGAAGG	CTGTACGGAAACGGCATCT
LuPP2CL22	AACCGTGAAAGTCGCCTCC	GCCGTGACCGTCAAAGACA
LuPP2CE9	TTACTACCGTCGCCTCACA	AAGCCACAATATCCACAGC
LuPP2CI17	GGCATGATTGAAGGGTTTA	CAGCCAGAAGTAGGTCCAG
LuPP2CG55	GACGACGAGTTCCTTATCC	CCTCAATGCCTCCATCACA
LuPP2CF1	ATCCAGGAACCAGAGCAAG	GCCAAGAAGCGAACTACGA
LuPP2CF101	CCGCCATCAGAAGAGCATA	CCACATTAGCCACCACCAG
LuPP2CA111	GCAGCCGCCAAGTGTTTCG	CGCCAGCTCAGCCAGGAAA
LuPP2CA114	AACCTCCAAAGTTTCTCGC	TACGCTGTTTCCTGCTGAT
LuPP2CA66	GCGAGATATGGAAGATGCA	GTAGACGCCGAAGTAGTGAA
LuPP2CA26	CGACGACGACTGCTTGATA	CAGTTCCCTCGCCTTCTAC
LuPP2CA23	GAGCGAGGGCTGTTACCGT	CTCATCCACCTTCCCAAAA
LuPP2CA109	TGGTGGCTGTGGTCGGTAA	GGCGGCTTCAACTCTTTCC
LuPP2CA21	TAGAATACTAAGAAGGTGGCG	TTATGGAGATGTTATCGGAAC
LuPP2CA31	GAGATGGAGGATGCTGTCA	GTAAACGCCGAAGAAGTGT
LuPP2CA37	AACCATTGCACGTAGTGTC	AGCATTGGCATAGGTATTT
LuPP2CA19	CCCAGGCAGCAGCAGAGTA	GTTTCAGGTCCACCACGAT
GAPDH	CTTTACCCTCAGCAAATCCG	AGGTTCTTCCCGCTCTCAAT
pYES2-LuPP2C99	actatagggaatattaagcttTTGGAGCACGATAGTGAAGG	tgatggatatctgcagaattcCTGTACGGAAACGGCATCT
pYES2-LuPP2C26	actatagggaatattaagcttCGACGACGACTGCTTGATA	tgatggatatctgcagaattcCAGTTCCCTCGCCTTCTAC
AD-LuPP2C31	gccatggaggccagtgaattcATGGACCAGTTGGACGAC	cagctcgagctcgatggatccTTAATTTGGAGGCTCAGGC
BD-LuPYL1	atggccatggaggccgaattcATGGAGGGGCCGACTGGT	ccgctgcaggtcgacggatccTCACCTTGGACCAGAGAGCTC
